# Supplementary material for: Allelic variation of TaWD40-4B.1 contributes to drought tolerance by modulating catalase activity in wheat
Source: Nat Commun. 2023 Mar 2;14:1200. doi: 10.1038/s41467-023-36901-6 (PMC9981739; doi:10.1038/s41467-023-36901-6)
Supplement: Supplementary file 4 — Supplementary Data 1-13 [file 41467_2023_36901_MOESM4_ESM.xlsx]

## Sheet: Supplementery Data 1
Supplementery Data 1. The 198 wheat accessions and their drought tolerance phenotype (DT index) used for GWAS.
Number	Wheat accessions	DT index					Average
		Rep #1	Rep #2	Rep #3	Rep #4	Rep #5
1	Ruihuamai-518	5	6	6	6		5.75
2	Huaimai-304	3	4	4	4	4	3.8
3	Yikemai-1506	2	2	2	4	6	3.2
4	Zhongmai-578	4	3	4	3	4	3.6
5	Wanfeng-269	4	3	4	4	4	3.8
6	Jimai60-SD	5		5	6	6	5.5
7	Weaver/Wl-3928//Sw-89.3064/3/Lakta-7	5	4	5		5	4.75
8	Q104-3	2	5	3	2	5	3.4
9	Beijing-8	5	5	5	5	6	5.2
10	Luohan-9	2	2	2	2		2
11	Mentana(S)	4	2	3	4	2	3
12	Changhan-58	4	4	5	6	6	5
13	St-1472/506		4	5	5		4.66667
14	Chang-6878		5	5	6	6	5.5
15	Luomai-21	5	5		6	5	5.25
16	Luomai-18	6	6	5	4	6	5.4
17	Xuke-718	4	5	5	6	4	4.8
18	Xinong-165	6	6	4	5	3	4.8
19	Safi-1/Zemamra-1	4	5		6	6	5.25
20	Mellal-1/Ouedzem-1	4	4	4	4	4	4
21	Zemamra-5/Somama-3	3	5	2	2	2	2.8
22	Zemamra-5/Zemamra-5	6		5	5	5	5.25
23	Munia//Chen/Altar-84/3/Chen/Aegilops-Squarrosa(Taus)//Bcn/4/Marchouch-8	4	4	4	4	4	4
24	Chinese-Spring	3	5	4		6	4.5
25	Bodycek	4		2	4	3	3.25
26	Dagmar	5	5	4	6	5	5
27	Elly	3	4	2	2		2.75
28	Matchball	6	6	4	6	6	5.6
29	Matylda	3	5	6	4	6	4.8
30	Ligao-6	5	5	3	4	3	4
31	Zhengmai-9405	1	3	2	2	1	1.8
32	Club-62	4	4	4	4	4	4
33	Banquet	5	4	4	3	2	3.6
34	Meritto	4	5	3	5		4.25
35	Radosinska	5		5	5	6	5.25
36	Viginta	3	4		4	4	3.75
37	Siete-Cerros-66	6	6	6	6	6	6
38	P.G.1	3	1		3	3	2.5
39	Lanli	4		2	4	3	3.25
40	Reg-251	4	4	5	4		4.25
41	Yuanzhuo-3	6	5	6	6	4	5.4
42	Tamworth-827WW	5	6	5	5	4	5
43	Lusitano(S)	3	3	2	1	4	2.6
44	Musket	5	6	6		6	5.75
45	Lantian-0591	6	6	6	6	6	6
46	Flanders	3	4	4	2		3.25
47	Centrum	6	5	6	6	6	5.8
48	P10078	5	6	5			5.33333
49	Xinong-889	4	3	4	4	4	3.8
50	Xingzi-9104	4	6	6	6	4	5.2
51	Han-5093		5	6	5	6	5.5
52	Yunhan-21-30	6	6	6	6	6	6
53	Yunhan-22-33	2	1	1	1	1	1.2
54	Luohan-6	4	6		6	6	5.5
55	Luohan-7	6	6	6	6	3	5.4
56	An-0817	4	3	4	4	2	3.4
57	Xinmai-8	4	3	3		3	3.25
58	Shannong-20	4		6	4	6	5
59	Yannong-21	4	6	4	6		5
60	Shannong-14	4	4		4	6	4.5
61	Zhoumai-26	6	6		3	4	4.75
62	Fanmai-8	2	2	2	2	2	2
63	Zhoumai-24	5	6	6	6	6	5.8
64	Zhengmai-7698	6	5	6	4	5	5.2
65	Guomai-0319	4	4	4	4	4	4
66	Emai-596	5	2	4	5	3	3.8
67	Chuanmai-104		2		3	3	2.66667
68	Neimai-11	4	4	4	4	4	4
69	Neimai-836	4		4		2	3.33333
70	Chuanmai-107	2	2	2	2	2	2
71	Changwu-521	2	6	2	4	4	3.6
72	Xikemai-6	1	1	2	2		1.5
73	Guomai-301	3	3	3	3	3	3
74	Liangxing-66	6	3	5	3	3	4
75	Kexin-9	4	5	4	5	4	4.4
76	9H-65A	3	3	1			2.33333
77	Fs059	6	4	5	6	6	5.4
78	Jining-16	5	5	6	5		5.25
79	Liaomai-16	5	5	5	4	4	4.6
80	Changfeng-4		4		4	6	4.66667
81	Yumai-69		5	4	5	4	4.5
82	Zhongjiao-2	4	5	6	6	5	5.2
83	Shimai-19	6	6	5	5	6	5.6
84	Zaosui-30	4	4	4	4	4	4
85	Zhongren-2	5	5	5	5	5	5
86	Zhengmaii-9023	3	2	2	2	2	2.2
87	Colfiorito		5	5	6	5	5.25
88	Zhongmai-9	6	4	5	6	5	5.2
89	Jimai26-HB	5	6	5	4		5
90	Xinong-88	4	4	4	4	4	4
91	Yangmai-3	5	6	6	6	6	5.8
92	Zhongjiao-1	5	5	5	4	3	4.4
93	Emai-15	6	6	5	4	5	5.2
94	Yangmai-17	4	6	6	4	5	5
95	Hongmai	4	4	4	5	5	4.4
96	Yangmai-158	4	4	4	4	5	4.2
97	Yangmai-11	5	5	5	5	5	5
98	Zhongyou-9507	2	1	2	2	2	1.8
99	Sanyuanmai	4	3	5	5		4.25
100	Bima-4	2	2	4	3	5	3.2
101	Gaoyuan-602	5	2	5	5	6	4.6
102	Jinmai-2148	3	3	4	4	5	3.8
103	Jichun-1016	3	3	3	3	2	2.8
104	Longchun-8	1	1	2	1	1	1.2
105	Sumai-3	3	1	1	2	1	1.6
106	Minifen	4	6	4	4	6	4.8
107	Filin	1	1	2		1	1.25
108	Carazinho	2	3	2	2	1	2
109	Ardito	3	3	3	3	3	3
110	Zhengzhou-8960	4	1	4	2	1	2.4
111	Fengchan-1	3		3	3	2	2.75
112	Giava	4	5	6	6	5	5.2
113	Soissons	4	6	6	6	5	5.4
114	Jacui	2	4	5	3	4	3.6
115	Freedom	6	5	5	6	6	5.6
116	Machang-2	5	6	4	6	5	5.2
117	Nongda-36	4	4	4	3	3	3.6
118	Qingchun-5		4	5	4	4	4.25
119	Xiaohongmai	6	6	6	6	6	6
120	Zhoumai-20	4	6	6	5	4	5
121	Lageadinho	3	3	3	3	3	3
122	Luomai-23	5	6	5	4		5
123	Homara-No-44	2	4		3	2	2.75
124	Yanzhan-4110	4	4	3	4		3.75
125	Mac's-White	2	4	1	2	3	2.4
126	Robadinho	5		6	6	6	5.75
127	Trigo-Blanco	4	4	4	4	4	4
128	1748:Ae	1	1	2	1		1.25
129	2298:Ae	1	1	1	2		1.25
130	Pue94.1	1	2	2	2	2	1.8
131	Gharflor-1611	2	1	1	4	6	2.8
132	Yangmai-13	4		2	4	4	3.5
133	Tianping-3	6	4	6	6	6	5.6
134	Zhongyun-1	1	2	4	2	6	3
135	Dong-2-8	3	3	3		2	2.75
136	Nongda-211	2	3	2	2	2	2.2
137	Yangmai-16		2	2	2	3	2.25
138	Shuangji-4	2	2	2	2	2	2
139	Faro	1	1	4	1		1.75
140	Shaanhan-8675	4	2	4	2	6	3.6
141	Exi-84-1031	2	2	4	6	2	3.2
142	Colotana	3	2	4	1	2	2.4
143	Zhengmai-9201	2	3	4	2	4	3
144	Ningmai-14	3	3	3	3	3	3
145	Emai-16	2	2	2	2	2	2
146	Ningnuomai-1	4		4	3		3.66667
147	Zhenmai-9	4	6	5	4	2	4.2
148	Xifeng	6	6	6	5		5.75
149	Chuangmai-36	1	2	2	1	2	1.6
150	Shannong-205	5	5	4	2	6	4.4
151	Yaanzao	4	4	4	5	1	3.6
152	Xinchun-8	3	2	3	2	2	2.4
153	Emai-6	2	2	2	2	2	2
154	Louguding	4	3	3	3	3	3.2
155	Laser	1	1	1	2		1.25
156	Mianmai-185	1	1	1	1	1	1
157	Luyuan-301	5	6	6	6	6	5.8
158	Shanmai	4		5	4	6	4.75
159	Dong-3-6	4	4	5	5	5	4.6
160	Kenong-199	4	1	3	4	5	3.4
161	Xianmai-10	4	6	4			4.66667
162	Haocheng-9411	2	4	3	3	2	2.8
163	Mieti	3	4	6	6		4.75
164	Yumai-17	6	4	6	6		5.5
165	Lumai-15	6	5	5	5	4	5
166	Lumai-11	5	6	6	6		5.75
167	Yumai-24	2	3	3	3	2	2.6
168	Qro94.1.1	1	1	2	2		1.5
169	Extra-Kolben-Heinego	4	4	6	6	5	5
170	Shannong-9	4	5	4	5	5	4.6
171	Huaichuang-916	3		3	2	2	2.5
172	FS198	5	5	6	5	6	5.4
173	Linkang-5027	6	6	6	6	6	6
174	Mianmai-48	2	2	2	4		2.5
175	2794:AE	2	2	2	2	2	2
176	Roter-Kolben-Dinkel	3	4			4	3.66667
177	2242:AE	4	3	3	2	2	2.8
178	Aimengniu-IV	6	6	6	6	6	6
179	Hezuo-4	6	6	6	4	6	5.6
180	Keqiang	3	2	2	4	2	2.6
181	Fumai	6	5	6	6	6	5.8
182	Yannong-19	4		5	4	5	4.5
183	Ningmai-12	3	3	4	4		3.5
184	Taishan-9818	5	5	5	5	5	5
185	Xinong-511	5	5	5	6	6	5.4
186	Veery"S"	2	6	2	2		3
187	Xiaoyan-461	5	4	4	6	6	5
188	Annong-15186	3	2	6	3	5	3.8
189	BL4071	4	6	5	4	4	4.6
190	Mahuamai	3	6	3	5	3	4
191	Hongjinmai	4	4	5	5	4	4.4
192	Jinmai-8	4	4	5	5	5	4.6
193	Huadong-6	5	4	5	5	6	5
194	Xinkehan-9	2		4	3	4	3.25
195	Kangxiu-10	4	2	2	5		3.25
196	Shaannong-7859	5	2	1	1	5	2.8
197	Hongmangmai	5	6	5		6	5.5
198	Fengmai-11	5	4	3	6		4.5

## Sheet: Supplementery Data 2
Supplementery Data 2. The summary of provenance, breeding status and population structure inferred by the admixture model in the ADMIXTURE software package of the wheat diversity panel.
Lines	Breeding status	Region	Admixture analysis
			K=2		K=3			K=4				K=5
			Q1	Q2	Q1	Q2	Q3	Q1	Q2	Q3	Q4	Q1	Q2	Q3	Q4	Q5	population
Sanyuanmai	Cultivar	CHN:Sichuan	0.937631	0.062369	0.198492	0.801498	1e-05	0.272788	0.727192	1e-05	1e-05	0.775164	1e-05	1e-05	1e-05	0.224806	1
Yaanzao	Cultivar	CHN:Sichuan	0.99999	1e-05	1e-05	0.99998	1e-05	0.130985	0.868995	1e-05	1e-05	0.961466	1e-05	1e-05	1e-05	0.038504	1
Shannong-205	Cultivar	CHN:Sichuan	0.99999	1e-05	1e-05	0.99998	1e-05	0.114473	0.885507	1e-05	1e-05	0.99996	1e-05	1e-05	1e-05	1e-05	1
Huadong-6	Cultivar	CHN: Jiangsu	0.882154	0.117846	1e-05	0.799814	0.200176	1e-05	0.772369	0.078331	0.14929	0.732674	0.122417	0.097966	0.046933	1e-05	1
Mahuamai	Landrace	CHN:Jilin	0.99999	1e-05	1e-05	0.99998	1e-05	1e-05	0.99997	1e-05	1e-05	0.999959	1.1e-05	1e-05	1e-05	1e-05	1
Hongjinmai	Landrace	CHN: Gansu	0.99999	1e-05	1e-05	0.99998	1e-05	1e-05	0.99997	1e-05	1e-05	0.99996	1e-05	1e-05	1e-05	1e-05	1
Shanmai	Landrace	CHN:Ningxia	0.855165	0.144835	0.176995	0.822995	1e-05	0.178222	0.821758	1e-05	1e-05	0.718431	1e-05	0.281539	1e-05	1e-05	1
Xifeng	Cultivar	JAP	0.99999	1e-05	0.038731	0.961259	1e-05	0.102883	0.897097	1e-05	1e-05	0.920579	1e-05	1e-05	1e-05	0.079391	1
Hongmai	Landrace	CHN:Qinghai	0.99999	1e-05	1e-05	0.99998	1e-05	1e-05	0.99997	1e-05	1e-05	0.99996	1e-05	1e-05	1e-05	1e-05	1
Louguding	Landrace	CHN:Shandong	0.99999	1e-05	1.7e-05	0.999973	1e-05	1e-05	0.99997	1e-05	1e-05	0.999957	1e-05	1.3e-05	1e-05	1e-05	1
Fumai	Landrace	CHN:Shaanxi	0.99999	1e-05	1e-05	0.99998	1e-05	1e-05	0.99997	1e-05	1e-05	0.99996	1e-05	1e-05	1e-05	1e-05	1
Munia//Chen/Altar-84/3/Chen/Aegilops-Squarrosa(Taus)//Bcn/4/Marchouch-8	Cultivar	MOR	0.452475	0.547525	1e-05	0.420791	0.579199	1e-05	0.357418	0.010555	0.632018	0.314037	0.377193	0.30529	0.00347	1e-05	2
P.G.1	Cultivar	NA	0.321411	0.678589	1e-05	0.309864	0.690126	0.04211	0.265635	1e-05	0.692245	0.134914	0.425346	0.43972	1e-05	1e-05	2
Reg-251	Cultivar	CAN	0.138318	0.861682	1e-05	0.13634	0.86365	1e-05	0.103436	1e-05	0.896544	0.052384	0.599695	0.347901	1e-05	1e-05	2
Lusitano(S)	Cultivar	POR	0.150913	0.849087	1e-05	0.149118	0.850872	0.051928	0.092151	0.049489	0.806431	1.2e-05	0.392738	0.563341	0.043899	1e-05	2
P10078	Breeding line	MEX	0.096862	0.903138	0.020085	0.107478	0.872437	0.168649	0.03325	0.019203	0.778898	1e-05	0.429231	0.568023	0.002726	1e-05	2
Tamworth-827WW	Cultivar	AUS	0.092322	0.907678	1e-05	0.101054	0.898936	0.128477	0.066227	1e-05	0.805286	1e-05	0.5778	0.42217	1e-05	1e-05	2
Weaver/Wl-3928//Sw-89.3064/3/Lakta-7	Cultivar	MOR	0.006037	0.993963	1e-05	1e-05	0.99998	1e-05	1e-05	0.160019	0.839961	1e-05	0.519514	0.355492	0.124973	1e-05	2
Siete-Cerros-66	Cultivar	MEX	0.054506	0.945494	1e-05	0.037983	0.962007	1e-05	1e-05	0.04566	0.95432	1e-05	0.503998	0.495972	1e-05	1e-05	2
Mellal-1/Ouedzem-1	Cultivar	MOR	0.071742	0.928258	1e-05	0.053746	0.946244	1e-05	1e-05	1e-05	0.99997	1e-05	0.674195	0.325775	1e-05	1e-05	2
Safi-1/Zemamra-1	Cultivar	MOR	0.091247	0.908753	1e-05	0.068131	0.931859	1e-05	1e-05	1e-05	0.99997	1.1e-05	0.523447	0.476522	1e-05	1e-05	2
Zemamra-5/Zemamra-5	Cultivar	MOR	0.09423	0.90577	1e-05	0.068746	0.931244	1e-05	1e-05	1e-05	0.99997	1e-05	0.51273	0.48724	1e-05	1e-05	2
Zemamra-5/Somama-3	Cultivar	MOR	0.108957	0.891043	1e-05	0.083789	0.916201	1e-05	1e-05	1e-05	0.99997	1e-05	0.51394	0.48603	1e-05	1e-05	2
9H-65A	Cultivar	POR	0.370927	0.629073	0.708763	0.291227	1e-05	0.588693	0.308746	1e-05	0.102551	0.129548	1e-05	0.645432	1e-05	0.225	2
Homara-No-44	Landrace	IRQ	0.651825	0.348175	0.394009	0.605981	1e-05	0.135049	0.597769	1e-05	0.267172	0.357735	1e-05	0.642234	1e-05	1e-05	2
Trigo-Blanco	Landrace	CHL	0.290294	0.709706	0.772123	0.227867	1e-05	0.444571	0.241287	0.052012	0.262131	1e-05	1e-05	0.958376	1e-05	0.041593	2
Pue94.1	NA	NA	0.283895	0.716105	0.757395	0.242595	1e-05	0.319819	0.242631	1e-05	0.43754	1e-05	1e-05	0.963254	1e-05	0.036716	2
1748:Ae	Cultivar	TUR	0.391573	0.608427	0.682068	0.317922	1e-05	0.467507	0.336308	1e-05	0.196175	1e-05	1.1e-05	0.999959	1e-05	1e-05	2
2794:AE	Cultivar	TUR	0.411048	0.588952	0.660108	0.339882	1e-05	0.43798	0.357919	1e-05	0.20409	0.001815	1e-05	0.998155	1e-05	1e-05	2
Lageadinho	Cultivar	BRA	0.521684	0.478316	0.554228	0.445762	1e-05	0.463461	0.461486	1e-05	0.075043	0.136635	1e-05	0.863335	1e-05	1e-05	2
2242:AE	Cultivar	TUR	0.436497	0.563503	0.637357	0.362633	1e-05	0.448486	0.374574	1e-05	0.17693	1e-05	1.4e-05	0.999956	1e-05	1e-05	2
2298:Ae	Cultivar	TUR	0.436523	0.563477	0.637264	0.362726	1e-05	0.448217	0.374472	1e-05	0.177301	1e-05	1.2e-05	0.999958	1e-05	1e-05	2
Filin	Cultivar	GTM	0.115768	0.884232	0.99998	1e-05	1e-05	0.99997	1e-05	1e-05	1e-05	1e-05	1e-05	0.722662	1e-05	0.277308	2
Chuangmai-36	Cultivar	CHN: Sichuan	0.115758	0.884242	0.99998	1e-05	1e-05	0.99997	1e-05	1e-05	1e-05	1.7e-05	1e-05	0.724891	1e-05	0.275072	2
Jichun-1016	Cultivar	CHN:Jilin	0.117942	0.882058	0.99998	1e-05	1e-05	0.99997	1e-05	1e-05	1e-05	1.1e-05	1e-05	0.724268	1e-05	0.275701	2
Veery"S"	Breeding Line	MEX	0.114456	0.885544	0.096526	0.109842	0.793632	1e-05	0.056013	0.183048	0.760929	1e-05	0.276522	0.641501	0.081956	1e-05	2
Faro	Cultivar	USA	0.246633	0.753367	0.797009	0.202981	1e-05	0.330083	0.184305	0.16945	0.316162	1e-05	1e-05	0.913684	0.086286	1e-05	2
Qro94.1.1	Breeding Line	MEX	0.338965	0.661035	0.702981	0.297009	1e-05	0.394819	0.29383	1e-05	0.311341	0.142402	1e-05	0.776342	1e-05	0.081236	2
Xinchun-8	Cultivar	CHN:Xinjiang	0.32595	0.67405	0.720073	0.279917	1e-05	0.338215	0.284033	0.094375	0.283377	0.100663	1e-05	0.804722	0.067374	0.027231	2
Laser	Cultivar	CAN:Alberta	0.146787	0.853213	0.880438	0.119552	1e-05	0.474736	0.08207	1e-05	0.443184	1e-05	1e-05	0.87313	1e-05	0.12684	2
Extra-Kolben-Heinego	NA	SWE	0.223464	0.776536	0.809428	0.185306	0.005267	0.30896	0.175094	1e-05	0.515936	1e-05	1.7e-05	0.999953	1e-05	1e-05	2
Mac's-White	Cultivar	AUS:Victoria	0.127173	0.872827	0.913591	0.086399	1e-05	0.490326	0.091862	0.02526	0.392552	1e-05	1e-05	0.845251	1e-05	0.154719	2
Gharflor-1611	Landrace	MOR	0.155068	0.844932	0.885935	0.114055	1e-05	0.428935	0.114457	1e-05	0.456598	1e-05	1e-05	0.972299	1e-05	0.027671	2
Neimai-836	Cultivar	CHN:Sichuan	0.216408	0.783592	0.287195	0.208508	0.504297	0.511077	0.159136	0.113708	0.216079	0.195022	0.305275	1e-05	1e-05	0.499682	3
Neimai-11	Cultivar	CHN:Sichuan	0.220184	0.779816	0.285726	0.212341	0.501933	0.508397	0.162481	0.115398	0.213724	0.198743	0.302859	1e-05	1e-05	0.498379	3
Mianmai-185	Cultivar	CHN:Sichuan	0.514651	0.485349	0.559665	0.440325	1e-05	0.593453	0.406527	1e-05	1e-05	0.437636	1e-05	1e-05	1e-05	0.562334	3
Shuangji-4	Cultivar	CHN	0.481893	0.518107	0.574558	0.425432	1e-05	0.593136	0.406844	1e-05	1e-05	0.402185	0.007259	0.106436	1e-05	0.48411	3
Mianmai-48	Cultivar	CHN:Sichuan	0.39673	0.60327	0.664581	0.335409	1e-05	0.640344	0.323356	0.025955	0.010345	0.297733	1e-05	0.216584	0.029909	0.455764	3
Chuanmai-104	Cultivar	CHN: Sichuan	0.338663	0.661337	0.207448	0.332465	0.460086	0.329149	0.274261	0.230905	0.165685	0.306621	0.278234	1e-05	0.102568	0.312567	3
Chuanmai-107	Cultivar	CHN: Sichuan	0.52345	0.47655	1e-05	0.528586	0.471404	0.151775	0.457415	0.275719	0.115091	0.492154	0.219316	1e-05	0.146552	0.141967	3
Huaimai-304	Breeding line	CHN: Jiangsu	0.260132	0.739868	1e-05	0.257708	0.742282	1e-05	0.190669	0.461823	0.347498	0.199375	0.48287	1e-05	0.317735	1e-05	3
Changwu-521	Cultivar	CHN:Shaanxi	0.385061	0.614939	1e-05	0.373079	0.626911	1e-05	0.33589	0.218549	0.445551	0.357542	0.551124	1e-05	0.091314	1e-05	3
BL4071	Breeding Line	CHN:Sichuan	0.184298	0.815702	0.038137	0.190335	0.771527	0.293622	0.132755	0.186076	0.387546	0.154477	0.447191	1e-05	0.135716	0.262605	3
Machang-2	Cultivar	CHN:Anhui	0.405273	0.594727	0.106061	0.392979	0.500959	0.257032	0.333311	0.32045	0.089207	0.347701	0.201151	1e-05	0.235199	0.215939	3
Shaannong-7859	Cultivar	CHN:Shaanxi	0.318877	0.681123	0.260862	0.291433	0.447704	0.183539	0.228821	0.460704	0.126936	0.247892	0.186534	1e-05	0.392587	0.172978	3
Xinong-165	Cultivar	CHN:Shaanxi	0.308311	0.691689	1e-05	0.305607	0.694383	0.069354	0.24363	0.264286	0.42273	0.271303	0.454063	1e-05	0.175775	0.098849	3
Xinong-889	Cultivar	CHN:Shaanxi	0.306834	0.693166	1e-05	0.31476	0.68523	0.076643	0.250321	0.247889	0.425147	0.275703	0.454334	1e-05	0.176165	0.093788	3
Kangxiu-10	Cultivar	CHN:Fujian	0.560892	0.439108	1e-05	0.556331	0.443659	0.146445	0.524367	0.166867	0.162321	0.549262	0.226504	0.062334	0.106722	0.055178	3
Beijing-8	Cultivar	CHN:Beijing	0.716203	0.283797	0.357781	0.642209	1e-05	0.122841	0.661781	0.089074	0.126305	0.517472	1e-05	0.460419	0.022089	1e-05	3
Bima-4	Cultivar	CHN:Shaanxi	0.855678	0.144322	0.190657	0.809333	1e-05	0.122131	0.82743	0.050429	1e-05	0.710954	1e-05	0.289016	1e-05	1e-05	3
Sumai-3	Cultivar	CHN:Jiangsu	0.567046	0.432954	0.534158	0.465832	1e-05	0.580326	0.419654	1e-05	1e-05	0.448654	1e-05	1e-05	1e-05	0.551316	3
Fengchan-1	Cultivar	CHN:Shaanxi	0.368824	0.631176	0.720581	0.279409	1e-05	0.595749	0.236749	0.167492	1e-05	0.249641	1e-05	1e-05	0.172655	0.577684	3
Xinong-88	Cultivar	CHN:Shaanxi	0.478322	0.521678	0.605965	0.394025	1e-05	0.518814	0.358884	0.122292	1e-05	0.379291	1e-05	1e-05	0.100718	0.519971	3
Zhongyou-9507	Cultivar	CHN:Beijing	0.491302	0.508698	0.592123	0.407867	1e-05	0.420026	0.409619	0.125102	0.045252	0.305312	1e-05	0.459577	0.117733	0.117368	3
Nongda-211	Cultivar	CHN:Henan	0.619985	0.380015	0.447447	0.552543	1e-05	0.13423	0.55743	0.162907	0.145434	0.392159	1e-05	0.509989	0.097832	1e-05	3
Changfeng-4	Cultivar	CHN:Beijing	0.655995	0.344005	0.423141	0.576849	1e-05	0.419197	0.580783	1e-05	1e-05	0.492066	1e-05	0.328469	1e-05	0.179445	3
Jimai26-HB	Cultivar	CHN:Hebei	0.647052	0.352948	0.418909	0.581081	1e-05	0.207594	0.589919	0.200499	0.001988	0.50307	1e-05	0.267486	0.164013	0.065421	3
Linkang-5027	Cultivar	CHN:Shanxi	0.384704	0.615296	0.663435	0.336555	1e-05	0.576773	0.334143	1e-05	0.089074	0.31046	0.179487	0.157951	0.007796	0.344306	3
Zhongren-2	Cultivar	CHN	0.434533	0.565467	0.612398	0.387592	1e-05	0.433286	0.38487	0.075936	0.105908	0.352545	0.196075	0.133993	0.062332	0.255055	3
Soissons	Cultivar	FRA	0.332712	0.667288	0.721778	0.278212	1e-05	0.419782	0.274725	0.006207	0.299286	0.192047	0.062175	0.511621	0.024401	0.209756	3
Freedom	Cultivar	USA:Ohio	0.457354	0.542646	0.589733	0.410257	1e-05	0.21887	0.397883	0.139797	0.24345	0.282477	0.016722	0.481633	0.107799	0.11137	3
Roter-Kolben-Dinkel	Landrace	GER	0.438589	0.561411	0.630714	0.369276	1e-05	0.438391	0.373597	1e-05	0.188002	0.251998	1e-05	0.527743	1e-05	0.220238	3
Robadinho	NA	BRA	0.509563	0.490437	0.56212	0.43787	1e-05	0.414524	0.435699	1e-05	0.149767	0.354665	0.015327	0.378016	1e-05	0.251981	3
Luomai-21	Cultivar	CHN:Henan	0.138994	0.861006	1e-05	0.141514	0.858476	1e-05	1e-05	0.799457	0.200523	1e-05	0.225722	1e-05	0.774248	1e-05	4
Xiaohongmai	Landrace	CHN:Inner Mongolia	0.246557	0.753443	0.055559	0.247576	0.696864	1e-05	0.108979	0.891001	1e-05	0.117031	1e-05	1e-05	0.882939	1e-05	4
Yumai-24	Cultivar	CHN:Henan	0.335765	0.664235	1e-05	0.338307	0.661683	1e-05	0.18936	0.81062	1e-05	0.190118	1e-05	1e-05	0.809852	1e-05	4
Fs059	NA	USA	0.332368	0.667632	0.722181	0.277809	1e-05	0.239186	0.193116	0.567688	1e-05	0.194773	1e-05	1e-05	0.585184	0.220023	4
Jimai60-SD	Cultivar	CHN: Shandong	0.263417	0.736583	0.075421	0.268347	0.656232	0.136045	0.147263	0.686684	0.030008	0.158027	0.127286	1e-05	0.624044	0.090633	4
Guomai-0319	Cultivar	CHN:Henan	0.202164	0.797836	0.038852	0.211607	0.749541	1e-05	1.2e-05	0.999968	1e-05	1.4e-05	1e-05	1e-05	0.999956	1e-05	4
Zhoumai-26	Cultivar	CHN:Henan	0.221638	0.778362	0.802963	0.197027	1e-05	1e-05	1e-05	0.99997	1e-05	1e-05	1e-05	1e-05	0.99996	1e-05	4
FS198	NA	USA	0.249193	0.750807	0.776053	0.223937	1e-05	1e-05	1e-05	0.99997	1e-05	1e-05	1e-05	1e-05	0.99996	1e-05	4
Nongda-36	Cultivar	CHN:Beijing	0.030445	0.969555	0.346213	0.02114	0.632647	0.068022	1e-05	0.845653	0.086314	1e-05	0.11843	1e-05	0.807945	0.073605	4
Zhoumai-20	Cultivar	CHN:Henan	1e-05	0.99999	0.260842	1e-05	0.739148	0.17114	1e-05	0.570924	0.257926	1e-05	0.307901	1e-05	0.544505	0.147574	4
Zhoumai-24	Cultivar	CHN:Henan	1e-05	0.99999	0.195793	1e-05	0.804197	1.2e-05	1e-05	0.999968	1e-05	1e-05	0.061606	1e-05	0.938364	1e-05	4
Xiaoyan-461	Cultivar	CHN:Shaanxi	1e-05	0.99999	0.064671	1e-05	0.935319	1e-05	1e-05	0.671128	0.328852	1e-05	0.37533	1e-05	0.605291	0.019359	4
Luomai-18	Cultivar	CHN:Henan	1e-05	0.99999	0.009979	1e-05	0.990011	1e-05	1e-05	0.737173	0.262807	1e-05	0.2628	1e-05	0.73717	1e-05	4
Shannong-9	Cultivar	CHN:Shaanxi	0.010251	0.989749	0.220671	1e-05	0.779319	1.3e-05	1e-05	0.999967	1e-05	1e-05	1e-05	1e-05	0.99996	1e-05	4
Zhengmai-7698	Cultivar	CHN: Henan	0.057731	0.942269	0.084968	0.064229	0.850802	1e-05	0.060784	0.939196	1e-05	0.055413	0.079358	1e-05	0.865208	1e-05	4
Xuke-718	Cultivar	CHN:Henan	0.088619	0.911381	0.93363	0.06636	1e-05	0.242258	0.105685	0.652047	1e-05	0.011972	1e-05	0.254378	0.619792	0.113848	4
Tianping-3	Cultivar	CHN:Henan	0.127472	0.872528	0.872111	0.127879	1e-05	0.205241	0.107998	0.686751	1e-05	0.053142	1e-05	0.196037	0.658556	0.092255	4
Hezuo-4	Cultivar	CHN:Heilongjiang	1e-05	0.99999	0.99998	1e-05	1e-05	1e-05	1.3e-05	0.999967	1e-05	1e-05	1e-05	1e-05	0.99996	1e-05	4
Keqiang	Cultivar	CHN:Heilongjiang	1e-05	0.99999	0.99998	1e-05	1e-05	1e-05	1e-05	0.99997	1e-05	1e-05	1e-05	1e-05	0.99996	1e-05	4
Lumai-11	Cultivar	CHN:Shandong	1e-05	0.99999	0.99998	1e-05	1e-05	1e-05	1e-05	0.99997	1e-05	1e-05	1e-05	1e-05	0.99996	1e-05	4
Aimengniu-IV	Cultivar	CHN:Shangdong	1e-05	0.99999	0.99998	1e-05	1e-05	1e-05	1.2e-05	0.999968	1e-05	1e-05	1e-05	1e-05	0.99996	1e-05	4
Ardito	Cultivar	ITA	1e-05	0.99999	0.99998	1e-05	1e-05	0.573894	1e-05	0.426086	1e-05	1e-05	1e-05	1e-05	0.441816	0.558154	5
Yumai-17	Cultivar	CHN:Henan	1e-05	0.99999	0.99998	1e-05	1e-05	0.569955	1e-05	0.430025	1e-05	1e-05	1e-05	1e-05	0.444646	0.555324	5
Zhongjiao-2	Cultivar	CHN:Henan	1e-05	0.99999	0.99998	1e-05	1e-05	0.99997	1e-05	1e-05	1e-05	1.4e-05	1e-05	1e-05	0.010573	0.989393	5
Zhongjiao-1	Cultivar	CHN:Henan	1e-05	0.99999	0.99998	1e-05	1e-05	0.99997	1e-05	1e-05	1e-05	1e-05	1e-05	0.245713	0.001055	0.753212	5
Yanzhan-4110	Cultivar	CHN:Henan	0.079994	0.920006	0.945356	0.054634	1e-05	0.866988	0.054401	0.078602	1e-05	0.058726	1e-05	0.013904	0.129905	0.797455	5
Kenong-199	Cultivar	CHN:Hebei	1e-05	0.99999	0.99998	1e-05	1e-05	0.859747	1e-05	0.140233	1e-05	1e-05	1e-05	0.171554	0.186189	0.642237	5
Dong-3-6	Cultivar	CHN:Beijing	1e-05	0.99999	0.999979	1.1e-05	1e-05	0.986124	1e-05	0.013856	1e-05	1e-05	1e-05	0.126416	0.060016	0.813547	5
Dong-2-8	Cultivar	CHN:Beijing	1e-05	0.99999	0.99998	1e-05	1e-05	0.927222	1.1e-05	0.072757	1e-05	1e-05	1e-05	0.090462	0.123009	0.786508	5
Luomai-23	Cultivar	CHN:Henan	1e-05	0.99999	0.99998	1e-05	1e-05	0.670982	1e-05	0.187126	0.141882	1e-05	0.233848	0.085835	0.167565	0.512742	5
Liangxing-66	Cultivar	CHN:Shandong	1e-05	0.99999	0.741143	0.001531	0.257327	0.543723	1e-05	1e-05	0.456257	1e-05	0.578149	0.098231	1e-05	0.3236	5
Zhongyun-1	Cultivar	CHN:Beijing	1e-05	0.99999	0.850505	1e-05	0.149485	0.484873	1e-05	1e-05	0.515107	1e-05	0.541438	0.234772	1e-05	0.22377	5
Yannong-19	Cultivar	CHN:Shangdong	1e-05	0.99999	0.861628	1e-05	0.138362	0.47307	1.1e-05	1e-05	0.526909	1e-05	0.524648	0.273302	1e-05	0.20203	5
Zhongmai-9	Cultivar	CHN:Beijing	0.058869	0.941131	0.979985	0.020005	1e-05	0.530333	0.023037	0.236058	0.210573	1e-05	0.031611	0.362525	0.203051	0.402803	5
Emai-15	Cultivar	CHN:Hubei	0.110838	0.889162	0.902778	0.097212	1e-05	0.539842	0.095823	0.193589	0.170746	0.053799	1e-05	0.328403	0.166628	0.45116	5
Taishan-9818	Cultivar	CHN:Shandong	0.126179	0.873821	0.896898	0.103092	1e-05	0.643131	0.129025	0.211701	0.016143	0.068617	1e-05	0.273993	0.174184	0.483196	5
Exi-84-1031	Cultivar	CHN:Hubei	0.017875	0.982125	0.99998	1e-05	1e-05	0.640006	1e-05	0.153098	0.206887	1e-05	0.019268	0.32564	0.111867	0.543216	5
Minifen	Cultivar	CHL	0.114341	0.885659	0.939152	0.060838	1e-05	0.727856	0.093044	0.034696	0.144404	1e-05	1e-05	0.535914	1e-05	0.464056	5
Mieti	Cultivar	ITA:Firenze	0.08669	0.91331	0.951757	0.048233	1e-05	0.905393	0.054243	0.023605	0.016758	1e-05	1e-05	0.308396	0.00449	0.687094	5
Jacui	Cultivar	BRA:Rio-Grande-Do-Sul	0.1478	0.8522	0.885505	0.114485	1e-05	0.647654	0.107793	1e-05	0.244543	1e-05	1e-05	0.548845	1e-05	0.451125	5
Giava	Cultivar	ITA	0.059134	0.940866	0.87165	0.056927	0.071423	0.43801	0.04595	0.049454	0.466586	1e-05	0.232213	0.479967	0.038962	0.248848	5
Jining-16	Cultivar	CHN:Shandong	0.282433	0.717567	0.736461	0.235656	0.027883	0.573507	0.242463	0.130919	0.053111	0.19011	0.025934	0.235628	0.118653	0.429675	5
Luyuan-301	Cultivar	CHN:Shandong	0.124509	0.875491	0.945317	0.054673	1e-05	0.648178	0.090524	0.261287	1e-05	0.043614	1e-05	0.244021	0.239343	0.473012	5
Zhengzhou-8960	Cultivar	CHN:Henan	0.222396	0.777604	0.812321	0.187669	1e-05	0.514891	0.207179	0.187332	0.090599	0.177299	0.138743	0.179495	0.155272	0.349191	5
Liaomai-16	Cultivar	CHN:Shandong	0.137518	0.862482	0.897263	0.102727	1e-05	0.576558	0.111426	1e-05	0.312007	0.043888	0.19113	0.409294	1e-05	0.355679	5
Kexin-9	Cultivar	CHN:Shandong	0.175834	0.824166	0.842778	0.157212	1e-05	0.442422	0.153699	0.184068	0.219811	0.095559	0.170505	0.323645	0.148381	0.261911	5
Zaosui-30	Cultivar	CHN:Beijing	0.274631	0.725369	0.790411	0.209579	1e-05	0.634776	0.224868	1e-05	0.140347	0.127531	1e-05	0.527707	1e-05	0.344742	5
Colfiorito	Cultivar	ITA:Ancona	0.114392	0.885608	0.930887	0.069103	1e-05	0.359104	0.054223	0.109218	0.477454	1e-05	1e-05	0.82788	0.051087	0.121013	5
Shimai-19	Cultivar	CHN:Hebei	0.11718	0.88282	0.881948	0.086307	0.031746	0.261919	0.107886	0.228121	0.402075	1e-05	0.105589	0.611552	0.188275	0.094574	5
Shaanhan-8675	Cultivar	CHN:Shaanxi	0.445046	0.554954	0.628795	0.371195	1e-05	0.556915	0.388539	0.054536	1e-05	0.359513	1e-05	0.165383	0.051155	0.423939	5
Lumai-15	Cultivar	CHN:Shandong	0.157197	0.842803	0.908177	0.091813	1e-05	0.664426	0.112959	0.222605	1e-05	0.104526	1e-05	0.10352	0.229298	0.562646	5
Zhengmai-9201	Cultivar	CHN: Henan	0.111627	0.888373	0.926225	0.073765	1e-05	0.710841	0.106689	0.18246	1e-05	0.036526	1e-05	0.296144	0.153249	0.514071	5
Haocheng-9411	Cultivar	CHN:Hebei	0.226676	0.773324	0.823773	0.176217	1e-05	0.649521	0.198302	0.152168	1e-05	0.119343	1e-05	0.349755	0.129719	0.401173	5
Guomai-301	Cultivar	CHN:Henan	0.146513	0.853487	0.882986	0.117004	1e-05	0.575706	0.124166	0.300118	1e-05	0.090171	1e-05	0.194574	0.29227	0.422974	5
Yumai-69	Cultivar	CHN:Henan	0.057121	0.942879	0.99998	1e-05	1e-05	0.703276	0.007949	0.288765	1e-05	1e-05	1e-05	0.177657	0.286002	0.536321	5
Carazinho	Cultivar	BRA:Rio-Grande-Do-Sul	0.111207	0.888793	0.995683	0.004307	1e-05	0.99997	1e-05	1e-05	1e-05	1.7e-05	1e-05	0.475447	1e-05	0.524516	5
Colotana	Cultivar	BRA	0.102	0.898	0.99998	1e-05	1e-05	0.99997	1e-05	1e-05	1e-05	1e-05	1e-05	0.481962	1e-05	0.518008	5
Mentana(S)	Cultivar	CHN:Jiangsu	0.077825	0.922175	0.99998	1e-05	1e-05	0.99997	1e-05	1e-05	1e-05	1e-05	1.5e-05	0.153362	1e-05	0.846603	5
Emai-6	Cultivar	CHN:Hubei	0.109702	0.890298	0.99998	1e-05	1e-05	0.99997	1e-05	1e-05	1e-05	1e-05	1e-05	0.084946	1e-05	0.915024	5
Yangmai-13	Cultivar	CHN:Jiangsu	0.058435	0.941565	0.99998	1e-05	1e-05	0.99997	1e-05	1e-05	1e-05	1e-05	1e-05	0.100556	1e-05	0.899413	5
Yangmai-3	Cultivar	CHN:Jiangsu	1e-05	0.99999	0.99998	1e-05	1e-05	0.999964	1.6e-05	1e-05	1e-05	1e-05	1e-05	0.012631	1e-05	0.987338	5
Longchun-8	Cultivar	CHN:Gansu	0.082819	0.917181	0.99998	1e-05	1e-05	0.99997	1e-05	1e-05	1e-05	1e-05	1e-05	0.254657	1e-05	0.745313	5
Huaichuang-916	Cultivar	CHN:Henan	1e-05	0.99999	0.99998	1e-05	1e-05	0.99997	1e-05	1e-05	1e-05	1e-05	1e-05	1e-05	0.044609	0.955361	5
Xianmai-10	Cultivar	CHN:Henan	0.01255	0.98745	0.99998	1e-05	1e-05	0.99997	1e-05	1e-05	1e-05	1e-05	1e-05	1e-05	0.018485	0.981484	5
Zhengmaii-9023	Cultivar	CHN: Henan	1e-05	0.99999	0.99998	1e-05	1e-05	0.999969	1e-05	1.1e-05	1e-05	1e-05	1e-05	0.003924	1e-05	0.996046	5
Emai-16	Cultivar	CHN:Hubei	1e-05	0.99999	0.99998	1e-05	1e-05	0.99997	1e-05	1e-05	1e-05	1e-05	1e-05	1e-05	1e-05	0.999959	5
St-1472/506	Cultivar	CHN:Henan	1e-05	0.99999	0.99998	1e-05	1e-05	0.831731	1e-05	0.168249	1e-05	1e-05	1e-05	1e-05	0.148855	0.851115	5
Gaoyuan-602	Cultivar	CHN: Qinghai	0.069641	0.930359	0.988128	0.011862	1e-05	0.942922	0.056719	1e-05	0.000348	1e-05	1.8e-05	0.359876	1e-05	0.640087	5
Jinmai-2148	Cultivar	CHN:Fujian	1e-05	0.99999	0.99998	1e-05	1e-05	0.99997	1e-05	1e-05	1e-05	1e-05	1e-05	0.242307	1e-05	0.757663	5
Yangmai-11	Cultivar	CHN:Jiangsu	0.057816	0.942184	0.99998	1e-05	1e-05	0.99997	1e-05	1e-05	1e-05	1e-05	1e-05	0.18736	1e-05	0.812609	5
Ningmai-12	Cultivar	CHN:Jiangsu	0.079851	0.920149	0.971422	0.028568	1e-05	0.928158	0.071822	1e-05	1e-05	0.067589	1e-05	0.090706	1e-05	0.841685	5
Yangmai-17	Cultivar	CHN:Jiangsu	0.009726	0.990274	0.999979	1.1e-05	1e-05	0.99997	1e-05	1e-05	1e-05	1.1e-05	1e-05	0.147315	1e-05	0.852655	5
Ningmai-14	Cultivar	CHN:Jiangsu	0.217217	0.782783	0.884279	0.115711	1e-05	0.900215	0.099765	1e-05	1e-05	0.134509	1e-05	1e-05	1e-05	0.865461	5
Yangmai-16	Cultivar	CHN:Jiangsu	0.016812	0.983188	0.99998	1e-05	1e-05	0.99997	1e-05	1e-05	1e-05	1e-05	1e-05	1e-05	1e-05	0.99996	5
Zhenmai-9	Cultivar	CHN:Jiangsu	0.057925	0.942075	0.99998	1e-05	1e-05	0.99997	1e-05	1e-05	1e-05	1e-05	1e-05	1e-05	1e-05	0.99996	5
Yangmai-158	Cultivar	CHN:Jiangsu	1e-05	0.99999	0.999979	1.1e-05	1e-05	0.999962	1e-05	1.8e-05	1e-05	1e-05	1e-05	1e-05	1e-05	0.99996	5
Ningnuomai-1	Cultivar	CHN:Jiangsu	0.034656	0.965344	0.99998	1e-05	1e-05	0.999967	1.3e-05	1e-05	1e-05	1e-05	1e-05	1e-05	1e-05	0.99996	5
Ligao-6	Cultivar	CHN:Shaanxi	1e-05	0.99999	0.153332	1e-05	0.846658	0.353695	1e-05	0.231334	0.414961	0.004194	0.491162	1e-05	0.122088	0.382547	5
Emai-596	Cultivar	CHN:Hubei	1e-05	0.99999	0.498074	1e-05	0.501916	0.64938	1e-05	0.210909	0.139701	1e-05	0.274873	1e-05	0.046019	0.679088	6
Zhengmai-9405	Cultivar	CHN: Henan	1e-05	0.99999	0.362772	1e-05	0.637218	0.617951	1e-05	0.021045	0.360994	1e-05	0.370202	1e-05	1e-05	0.629768	6
Yikemai-1506	Cultivar	CHN:Jiangsu	1e-05	0.99999	0.057938	1e-05	0.942052	0.14476	1e-05	0.490204	0.365026	1e-05	0.563859	1e-05	0.374944	0.061176	6
Xinmai-8	Cultivar	CHN:Anhui	1e-05	0.99999	0.305835	1e-05	0.694155	0.215323	1e-05	0.66966	0.115006	1e-05	0.194007	1e-05	0.62624	0.179732	6
Shannong-14	Cultivar	CHN: Shandong	1e-05	0.99999	0.202181	1e-05	0.797809	0.209928	1e-05	0.721677	0.068384	1e-05	0.194057	1e-05	0.648429	0.157494	6
Lantian-0591	Cultivar	CHN:Gansu	0.101655	0.898345	0.230381	0.106227	0.663392	0.2394	0.070735	0.287253	0.402611	0.089705	0.46527	1e-05	0.222769	0.222246	6
An-0817	Cultivar	CHN:Anhui	1e-05	0.99999	0.307978	1e-05	0.692012	0.323417	1e-05	0.396055	0.280518	1e-05	0.428505	1e-05	0.332875	0.2386	6
Fanmai-8	Cultivar	CHN:Henan	1e-05	0.99999	0.411276	1e-05	0.588714	0.288198	1e-05	0.499478	0.212314	1e-05	0.333469	1e-05	0.424544	0.241967	6
Xikemai-6	Cultivar	CHN:Sichuan	0.029427	0.970573	0.194269	0.023582	0.782149	0.219115	1e-05	0.404582	0.376293	1e-05	0.438785	0.06981	0.332993	0.158402	6
Wanfeng-269	Breeding line	CHN: Hebei	0.073078	0.926922	0.019421	0.092137	0.888442	0.19311	0.041286	0.209235	0.556369	0.090425	0.715744	1e-05	0.097359	0.096462	6
Zhongmai-578	Cultivar	CHN: Henan	1e-05	0.99999	0.295037	1e-05	0.704953	0.449542	1e-05	0.188708	0.36174	1e-05	0.523284	1e-05	0.088393	0.388302	6
Changhan-58	Cultivar	CHN:Shaanxi	1e-05	0.99999	0.15838	1e-05	0.84161	0.301631	1e-05	0.262997	0.435362	1e-05	0.603234	1e-05	0.146825	0.249921	6
Yannong-21	Cultivar	CHN:Shangdong	1e-05	0.99999	0.03939	1e-05	0.9606	0.141131	1e-05	0.262606	0.596253	1e-05	0.772366	1e-05	0.159804	0.067809	6
Shannong-20	Cultivar	CHN: Shandong	1e-05	0.99999	2e-05	1e-05	0.99997	1.1e-05	1e-05	0.275772	0.724206	1e-05	0.849581	1e-05	0.150389	1e-05	6
Ruihuamai-518	Cultivar	CHN: Jiangsu	1e-05	0.99999	1e-05	1e-05	0.99998	1e-05	1e-05	0.315776	0.684204	1e-05	0.799863	1.1e-05	0.200107	1e-05	6
Qingchun-5	Cultivar	CHN:Qinghai	1e-05	0.99999	0.095543	1e-05	0.904447	1e-05	1e-05	0.246391	0.753589	1e-05	0.80634	0.056784	0.136856	1e-05	6
Annong-15186	Breeding line	CHN:Anhui	1e-05	0.99999	1e-05	1e-05	0.99998	0.113224	1e-05	1e-05	0.886756	1e-05	0.99996	1e-05	1e-05	1e-05	6
Radosinska	Cultivar	SLO	0.065415	0.934585	1e-05	0.078603	0.921387	1e-05	1e-05	1e-05	0.99997	1e-05	0.710225	0.289745	1e-05	1e-05	6
Bodycek	Cultivar	CZE	1e-05	0.99999	1e-05	1e-05	0.99998	1e-05	1e-05	1e-05	0.99997	1e-05	0.999956	1.4e-05	1e-05	1e-05	6
Viginta	Cultivar	SVK	1e-05	0.99999	1e-05	1e-05	0.99998	1e-05	1e-05	1e-05	0.99997	1e-05	0.99996	1e-05	1e-05	1e-05	6
Banquet	Cultivar	CZE	1e-05	0.99999	1e-05	1e-05	0.99998	1e-05	1e-05	1e-05	0.99997	1e-05	0.99996	1e-05	1e-05	1e-05	6
Elly	Cultivar	CZE	1e-05	0.99999	1e-05	1e-05	0.99998	1e-05	1e-05	1e-05	0.99997	1e-05	0.99996	1e-05	1e-05	1e-05	6
Matylda	Cultivar	CZE	1e-05	0.99999	1e-05	1e-05	0.99998	1e-05	1e-05	1e-05	0.99997	1e-05	0.99996	1e-05	1e-05	1e-05	6
Flanders	Cultivar	FRA	0.002703	0.997297	1e-05	1e-05	0.99998	1e-05	1e-05	1e-05	0.99997	1.7e-05	0.999953	1e-05	1e-05	1e-05	6
Musket	Cultivar	GER	0.017054	0.982946	1e-05	0.00304	0.99695	0.052715	1e-05	1e-05	0.947265	1e-05	0.967829	1e-05	1e-05	0.032141	6
Meritto	Cultivar	CZE	1e-05	0.99999	1e-05	1e-05	0.99998	0.062387	1e-05	1e-05	0.937593	1e-05	0.826893	0.098451	1e-05	0.074635	6
Dagmar	Cultivar	CZE	1e-05	0.99999	1e-05	1e-05	0.99998	1e-05	1e-05	1e-05	0.99997	1e-05	0.99996	1e-05	1e-05	1e-05	6
Matchball	Cultivar	CZE	1e-05	0.99999	1e-05	1e-05	0.99998	1e-05	1e-05	0.09106	0.90892	1e-05	0.933653	1e-05	0.066317	1e-05	6
Centrum	Cultivar	GER	1e-05	0.99999	1e-05	1e-05	0.99998	1e-05	1e-05	1e-05	0.99997	1e-05	0.999959	1e-05	1.1e-05	1e-05	6
Luohan-6	Cultivar	CHN:Henan	1e-05	0.99999	1e-05	1e-05	0.99998	1e-05	1e-05	0.238836	0.761144	1e-05	0.809911	1e-05	0.190059	1e-05	6
Luohan-9	Cultivar	CHN:Henan	1e-05	0.99999	1e-05	1e-05	0.99998	0.105704	1e-05	0.247604	0.646682	1e-05	0.787787	1e-05	0.212183	1e-05	6
Luohan-7	Cultivar	CHN:Henan	1e-05	0.99999	1e-05	1e-05	0.99998	0.092909	1e-05	0.282241	0.62484	1e-05	0.757774	1e-05	0.242196	1e-05	6
Yunhan-21-30	Cultivar	CHN:Shanxi	0.167102	0.832898	1e-05	0.177384	0.822606	0.189872	0.147127	0.005704	0.657298	0.181478	0.732018	1e-05	1e-05	0.086484	6
Yunhan-22-33	Cultivar	CHN:Shanxi	0.189625	0.810375	1e-05	0.193138	0.806852	0.09791	0.164835	1e-05	0.737245	0.202853	0.797117	1e-05	1e-05	1e-05	6
Q104-3	NA	NA	0.072051	0.927949	1e-05	0.070615	0.929375	1e-05	0.056852	0.152352	0.790786	0.065526	0.778195	0.065875	0.090394	1e-05	6
Chang-6878	Cultivar	CHN:Shanxi	0.170726	0.829274	1e-05	0.164438	0.835552	1e-05	0.144336	1e-05	0.855644	0.129467	0.736356	0.134157	1e-05	1e-05	6
Xinong-511	Cultivar	CHN:Shaanxi	0.181972	0.818028	0.276172	0.171874	0.551954	0.312274	0.160723	0.380893	0.146109	0.173241	0.22559	1e-05	0.278845	0.322314	6
Fengmai-11	Cultivar	CHN:Yunnan	0.107961	0.892039	0.128525	0.088192	0.783283	1e-05	0.069042	0.327696	0.603252	0.043582	0.515733	0.203421	0.237254	1e-05	6
Jinmai-8	Cultivar	CHN:Shanxi	0.176725	0.823275	0.134016	0.15856	0.707424	0.247152	0.132399	0.164645	0.455804	0.154024	0.545341	0.064231	0.076642	0.159762	6
Xinkehan-9	Cultivar	CHN:Heilongjiang	0.242992	0.757008	0.054606	0.227864	0.71753	0.215458	0.191864	0.096487	0.496191	0.145649	0.442813	0.265602	0.016283	0.129653	6
Hongmangmai	Landrace	CHN: Gansu	0.175197	0.824803	0.097785	0.167703	0.734512	0.130786	0.142404	0.269438	0.457373	0.110243	0.419147	0.177957	0.197482	0.095171	6
Chinese-Spring	Landrace	CHN:Sichuan	0.160345	0.839655	0.046021	0.16946	0.784519	0.035134	0.147659	0.107441	0.709766	0.112299	0.625448	0.239774	0.022469	1e-05	6
Lanli	Cultivar	CHN:Beijing	0.053618	0.946382	0.162802	0.058753	0.778445	0.306225	0.031642	0.098101	0.564033	0.073169	0.64583	0.023975	0.067006	0.190021	6
Xingzi-9104	Cultivar	CHN:Guizhou	0.094942	0.905058	1e-05	0.094577	0.905413	1e-05	0.033566	0.173289	0.793136	1.2e-05	0.547529	0.332384	0.120066	1e-05	6
Yuanzhuo-3	Cultivar	CHN: Qinghai	0.03431	0.96569	0.20487	0.032146	0.762984	0.151785	1e-05	0.136437	0.711768	1e-05	0.546467	0.28225	0.11364	0.057633	6
Club-62	Cultivar	NA	0.064911	0.935089	0.152174	0.068023	0.779804	0.161762	0.043803	0.150795	0.643641	0.020393	0.561781	0.175749	0.118093	0.123984	6
Han-5093	Cultivar	CHN:Hebei	0.055167	0.944833	1e-05	0.060063	0.939927	1e-05	0.034616	0.239372	0.726002	0.06025	0.710855	0.046125	0.18276	1e-05	6

## Sheet: Supplementery Data 3
Supplementery Data 3. Information of significant SNP-trait associations in locus qDT4B.
SNP	Chromosome	Position	P.value	Reference	Alternative	maf	PVE
AX-108857256	4B	66798614	9.68702e-07	C	T	0.45202	0.112558
AX-111162271	4B	66798863	6.95715e-07	A	C	0.444444	0.115747
AX-110487142	4B	66799181	6.95715e-07	G	C	0.444444	0.115747
AX-111041638	4B	66808159	1.21476e-06	C	T	0.45202	0.110385
AX-111494519	4B	66808400	1.10404e-06	A	G	0.439394	0.111302
AX-86176139	4B	66811518	1.5906e-06	A	G	0.429293	0.107805
AX-95659719	4B	66811772	1.05875e-06	G	A	0.44697	0.111704
AX-110439552	4B	66811962	8.18255e-07	C	T	0.462121	0.114182
AX-109421214	4B	66909861	6.55424e-07	G	A	0.39899	0.116323
AX-110124283	4B	67000614	1.69027e-06	T	C	0.436869	0.107225
AX-108767647	4B	67096687	6.95715e-07	A	G	0.444444	0.115747
AX-109888486	4B	67116919	6.95715e-07	G	A	0.444444	0.115747
AX-110447052	4B	67153605	9.85455e-07	G	A	0.444444	0.112393
AX-110444993	4B	67157434	1.05875e-06	G	A	0.44697	0.111704
AX-111574315	4B	67252925	1.90656e-06	C	T	0.449495	0.106077
AX-111489554	4B	67344398	8.99661e-07	T	G	0.441919	0.113269
AX-109453581	4B	67352734	4.18148e-08	C	T	0.429293	0.143377
AX-110022018	4B	67355265	6.95715e-07	C	A	0.444444	0.115747
AX-110402830	4B	67368144	6.4393e-07	A	G	0.436869	0.116494
AX-109892040	4B	67376038	1.19189e-06	G	A	0.44697	0.110567
AX-110679094	4B	67379790	6.95715e-07	G	A	0.444444	0.115747
AX-110153439	4B	67381070	5.68358e-07	A	G	0.441919	0.117702
AX-109617685	4B	67501323	1.43782e-06	A	C	0.464646	0.108771
AX-108894893	4B	67534605	5.13473e-07	T	C	0.416667	0.118686
AX-110076793	4B	67558189	6.95715e-07	G	T	0.444444	0.115747
AX-111579467	4B	67594998	3.93418e-07	A	T	0.472222	0.121271
AX-111138929	4B	67729812	2.37075e-06	G	T	0.449495	0.104003
AX-110922518	4B	67770854	1.23029e-06	A	G	0.439394	0.110263
AX-109874606	4B	67771742	1.09738e-06	C	T	0.449495	0.11136
AX-108990620	4B	67858051	6.95715e-07	C	T	0.444444	0.115747
AX-110016744	4B	68091000	1.97719e-06	A	C	0.449495	0.10573
AX-111054741	4B	68095746	6.95715e-07	A	G	0.444444	0.115747
AX-109334037	4B	68101242	1.05875e-06	T	C	0.44697	0.111704
AX-108774078	4B	68132940	3.55504e-07	C	T	0.44697	0.122257
AX-110584641	4B	68256529	4.70906e-07	A	G	0.439394	0.119525
AX-109977395	4B	68401027	1.53789e-06	G	A	0.45202	0.108127
AX-110559453	4D	41911444	9.20318e-07	C	A	0.441919	0.113051

## Sheet: Supplementery Data 4
Supplementery Data 4. Annotated genes within the region of identified qDT 4B locus.
Genomic interval	Chromosome	Location		Gene	Gene expression			Annotation	Arabidopsis homologs			Rice homologs
		Start	END		Well-watered	Drought	Fold change		Gene	Gene name	Description	Gene	Gene name	Description
4B:66798649-68401062	chr4B	66.79982Mb	66.811604Mb	TraesCS4B02G072000	6.92652	6.42879	0.928141	Exocyst complex component SEC3A	AT1G47550	SEC3A	exocyst complex component sec3A	LOC_Os03g42750	OsSEC3A	Subunit of the exocyst complex, Defense respons
	chr4B	67.095033Mb	67.09649Mb	TraesCS4B02G072100	0.806683	4.4811	5.55497	WD40-repeat protein	AT4G34380	null	AT4G34380	LOC_Os12g40260	OsWD40-198	WD40 repeat-like domain containing protein
	chr4B	67.352783Mb	67.354225Mb	TraesCS4B02G072200	1	14.2251	14.2251	WD40-repeat protein	AT4G34380	null	AT4G34380	LOC_Os12g40260	OsWD40-198	WD40 repeat-like domain containing protein
	chr4B	67.542399Mb	67.54382Mb	TraesCS4B02G072300	0.654616	4.78303	7.30662	WD40-repeat protein	AT4G34380	null	AT4G34380	LOC_Os12g40260	OsWD40-198	WD40 repeat-like domain containing protein
	chr4B	67.771418Mb	67.772922Mb	TraesCS4B02G072400	0.00545167	0.00401194	0.73591	NAC domain protein,	AT3G18400	NAC058	NAC domain containing protein 58	LOC_Os03g42630	ONAC006	No apical meristem (NAM) protein domain containing protein
	chr4B	67.851822Mb	67.858027Mb	TraesCS4B02G072500	0.166972	0.114266	0.684344	Myb family transcription factor-like protein	AT5G42630	ATS	Homeodomain-like superfamily protein	LOC_Os03g42569	null	Similar to KANADI 3
	chr4B	68.091117Mb	68.091487Mb	TraesCS4B02G072600	0.0253616	0.0355158	1.40037	caspase-6 protein	AT2G15000	null	AT2G15000	LOC_Os03g42480	null	Conserved hypothetical protein
	chr4B	68.095284Mb	68.096762Mb	TraesCS4B02G072700	0	0	0	B3 domain-containing protein	AT4G33280	null	AT4G33280	LOC_Os03g42430	null	Transcriptional factor B3 family protein
	chr4B	68.099277Mb	68.101108Mb	TraesCS4B02G072800	0	0	0	B3 domain-containing protein	AT4G33280	null	AT4G33280	LOC_Os03g42370	null	Transcriptional factor B3 domain containing protein
	chr4B	68.117734Mb	68.121252Mb	TraesCS4B02G072900	0.109584	0.11515	1.0508	B3 domain-containing protein	AT3G18990	VRN1	AP2/B3-like transcriptional factor family protein	LOC_Os03g42230	null	Transcriptional factor B3 family protein
	chr4B	68.124154Mb	68.125239Mb	TraesCS4B02G073000	1.04236	0.777694	0.74609	Peptide methionine sulfoxide reductase MsrA				LOC_Os02g29120	null	Conserved hypothetical protein
	chr4B	68.358654Mb	68.362359Mb	TraesCS4B02G073100	0	0	0	B3 domain-containing protein	AT3G18990	VRN1	AP2/B3-like transcriptional factor family protein	LOC_Os08g23570	null	Putative B3 domain-containing protein Os08G0325100

## Sheet: Supplementery Data 5
Supplementery Data 5. The accessions used for TaWD40-4B.1 expression and catalase activity measurement.
	SNP1(465)	SNP2(999)	SNP3(1274)	SNP4(AX-109453581)
Longchun8hao	G	C	A	G
Yunhan22-33	G	C	A	G
2298:ae	G	C	A	G
Laser	G	C	A	G
Filin	G	C	A	G
Qro94.1.1	G	C	A	G
Zhongyou9507	G	C	A	G
Xikemai6hao	G	C	A	G
Sumai3hao	G	C	A	G
Chuanmai36	G	C	A	G
Faro(citr17590)	G	C	A	G
Pue94.1	G	C	A	G
Zhengmai9405	G	C	A	G
Munia//chen/altar84/3/chen/aegilopssquarrosa(taus)//bcn/4/marchouch-8	G	C	A	G
Fanmai8hao	G	C	A	G
Shuangji4hao	G	C	A	G
Taishan9818	G	C	A	G
Xinchun8hao	G	C	A	G
Mellal-1/ouedzem-1	G	C	A	G
Club62	G	C	A	G
Yumai24	G	C	A	G
Homarano44(pi208895)	G	C	A	G
Shannong7859	G	C	A	G
Ailiduo	G	C	A	G
Lageadinho(pi197660)	A	T	G	A
Yangmai17	A	T	G	A
Zhongjiao2hao	A	T	G	A
Zhongmai9hao	A	T	G	A
Luomai18	A	T	G	A
Luohan7hao	A	T	G	A
Neimai11	A	T	G	A
Zaosui30	A	T	G	A
Hezuo4hao	A	T	G	A
Freedom(pi-562382)	A	T	G	A
Tianping3hao	A	T	G	A
Matchbull=matchball?	A	T	G	A
Ruihuamai518	A	T	G	A
Xifeng	A	T	G	A
Lumai11hao	A	T	G	A
Fumai	A	T	G	A
Zhoumai24	A	T	G	A
Yangmai3hao	A	T	G	A
Luyuan301	A	T	G	A
Centrum	A	T	G	A
Yunhan21-30	A	T	G	A
Xiaohongmai	A	T	G	A
Linkang5027	A	T	G	A
AimengniuⅣ	A	T	G	A

## Sheet: Supplementery Data 6
Supplementery Data 6. SNPs in TaWD40-4B.1 in the population.
	SNP1(465)	SNP2(999)	SNP3(1274)	SNP4(AX-109453581)
Ruihuamai-518	A	T	G	A
Huaimai-304	A	T	G	A
Yikemai-1506	A	T	G	A
Zhongmai-578	A	T	G	A
Wanfeng-269	A	T	G	A
Jimai60-SD	G	C	A	G
Weaver/Wl-3928//Sw-89.3064/3/Lakta-7	A	T	G	A
Q104-3	A	T	G	A
Beijing-8	A	T	G	A
Luohan-9	A	T	G	A
Mentana(S)	G	C	A	G
Changhan-58	A	T	G	A
St-1472/506	A	T	G	A
Chang-6878	G	C	A	G
Luomai-21	A	T	G	A
Luomai-18	G	C	A	G
Xuke-718	A	T	G	A
Xinong-165	G	C	A	G
Safi-1/Zemamra-1	A	T	G	A
Mellal-1/Ouedzem-1	A	T	G	A
Zemamra-5/Somama-3	A	T	G	A
Zemamra-5/Zemamra-5	A	T	G	A
Munia//Chen/Altar-84/3/Chen/Aegilops-Squarrosa(Taus)//Bcn/4/Marchouch-8	A	T	G	A
Chinese-Spring	A	T	G	A
Bodycek	G	C	A	G
Dagmar	G	C	A	G
Elly	G	C	A	G
Matchball	G	C	A	G
Matylda	G	C	A	G
Ligao-6	G	C	A	G
Zhengmai-9405	G	C	A	G
Club-62	A	T	G	A
Banquet	G	C	A	G
Meritto	G	C	A	G
Radosinska	A	T	G	A
Viginta	G	C	A	G
Siete-Cerros-66	A	T	G	A
P.G.1	G	C	A	G
Lanli	G	C	A	G
Reg-251	A	T	G	A
Yuanzhuo-3	A	T	G	A
Tamworth-827WW	A	T	G	A
Lusitano(S)	G	C	A	G
Musket	A	T	G	A
Lantian-0591	A	T	G	A
Flanders	G	C	A	G
Centrum	G	C	A	G
P10078	A	T	G	A
Xinong-889	G	C	A	G
Xingzi-9104	A	T	G	A
Han-5093	A	T	G	A
Yunhan-21-30	A	T	G	A
Yunhan-22-33	G	C	A	G
Luohan-6	A	T	G	A
Luohan-7	G	C	A	G
An-0817	G	C	A	G
Xinmai-8	A	T	G	A
Shannong-20	A	T	G	A
Yannong-21	G	C	A	G
Shannong-14	A	T	G	A
Zhoumai-26	A	T	G	A
Fanmai-8	G	C	A	G
Zhoumai-24	A	T	G	A
Zhengmai-7698	A	T	G	A
Guomai-0319	A	T	G	A
Emai-596	G	C	A	G
Chuanmai-104	G	C	A	G
Neimai-11	G	C	A	G
Neimai-836	G	C	A	G
Chuanmai-107	G	C	A	G
Changwu-521	A	T	G	A
Xikemai-6	G	C	A	G
Guomai-301	G	C	A	G
Liangxing-66	A	T	G	A
Kexin-9	A	T	G	A
9H-65A	G	C	A	G
Fs059	A	T	G	A
Jining-16	G	C	A	G
Liaomai-16	A	T	G	A
Changfeng-4	A	T	G	A
Yumai-69	A	T	G	A
Zhongjiao-2	G	C	A	G
Shimai-19	A	T	G	A
Zaosui-30	G	C	A	G
Zhongren-2	A	T	G	A
Zhengmaii-9023	A	T	G	A
Colfiorito	A	T	G	A
Zhongmai-9	G	C	A	G
Jimai26-HB	A	T	G	A
Xinong-88	A	T	G	A
Yangmai-3	A	T	G	A
Zhongjiao-1	G	C	A	G
Emai-15	A	T	G	A
Yangmai-17	G	C	A	G
Hongmai	A	T	G	A
Yangmai-158	A	T	G	A
Yangmai-11	G	C	A	G
Zhongyou-9507	G	C	A	G
Sanyuanmai	G	C	A	G
Bima-4	A	T	G	A
Gaoyuan-602	G	C	A	G
Jinmai-2148	G	C	A	G
Jichun-1016	G	C	A	G
Longchun-8	G	C	A	G
Sumai-3	G	C	A	G
Minifen	G	C	A	G
Filin	G	C	A	G
Carazinho	G	C	A	G
Ardito	A	T	G	A
Zhengzhou-8960	G	C	A	G
Fengchan-1	G	C	A	G
Giava	A	T	G	A
Soissons	A	T	G	A
Jacui	G	C	A	G
Freedom	A	T	G	A
Machang-2	G	C	A	G
Nongda-36	A	T	G	A
Qingchun-5	A	T	G	A
Xiaohongmai	A	T	G	A
Zhoumai-20	A	T	G	A
Lageadinho	G	C	A	G
Luomai-23	A	T	G	A
Homara-No-44	A	T	G	A
Yanzhan-4110	G	C	A	G
Mac's-White	G	C	A	G
Robadinho	A	T	G	A
Trigo-Blanco	A	T	G	A
1748:Ae	G	C	A	G
2298:Ae	G	C	A	G
Pue94.1	A	T	G	A
Gharflor-1611	A	T	G	A
Yangmai-13	G	C	A	G
Tianping-3	A	T	G	A
Zhongyun-1	A	T	G	A
Dong-2-8	G	C	A	G
Nongda-211	G	C	A	G
Yangmai-16	G	C	A	G
Shuangji-4	G	C	A	G
Faro	A	T	G	A
Shaanhan-8675	A	T	G	A
Exi-84-1031	A	T	G	A
Colotana	G	C	A	G
Zhengmai-9201	A	T	G	A
Ningmai-14	G	C	A	G
Emai-16	G	C	A	G
Ningnuomai-1	G	C	A	G
Zhenmai-9	G	C	A	G
Xifeng	A	T	G	A
Chuangmai-36	G	C	A	G
Shannong-205	G	C	A	G
Yaanzao	G	C	A	G
Xinchun-8	A	T	G	A
Emai-6	G	C	A	G
Louguding	G	C	A	G
Laser	G	C	A	G
Mianmai-185	G	C	A	G
Luyuan-301	A	T	G	A
Shanmai	G	C	A	G
Dong-3-6	A	T	G	A
Kenong-199	G	C	A	G
Xianmai-10	G	C	A	G
Haocheng-9411	A	T	G	A
Mieti	G	C	A	G
Yumai-17	A	T	G	A
Lumai-15	G	C	A	G
Lumai-11	G	C	A	G
Yumai-24	A	T	G	A
Qro94.1.1	A	T	G	A
Extra-Kolben-Heinego	G	C	A	G
Shannong-9	G	C	A	G
Huaichuang-916	G	C	A	G
FS198	A	T	G	A
Linkang-5027	A	T	G	A
Mianmai-48	G	C	A	G
2794:AE	A	T	G	A
Roter-Kolben-Dinkel	A	T	G	A
2242:AE	G	C	A	G
Aimengniu-IV	G	C	A	G
Hezuo-4	A	T	G	A
Keqiang	A	T	G	A
Fumai	A	T	G	A
Yannong-19	A	T	G	A
Ningmai-12	G	C	A	G
Taishan-9818	A	T	G	A
Xinong-511	A	T	G	A
Veery"S"	A	T	G	A
Xiaoyan-461	A	T	G	A
Annong-15186	A	T	G	A
BL4071	A	T	G	A
Mahuamai	A	T	G	A
Hongjinmai	A	T	G	A
Jinmai-8	A	T	G	A
Huadong-6	A	T	G	A
Xinkehan-9	A	T	G	A
Kangxiu-10	A	T	G	A
Shaannong-7859	A	T	G	A
Hongmangmai	A	T	G	A
Fengmai-11	A	T	G	A

## Sheet: Supplementery Data 7
Supplementery Data 7. The domain prediction of the WD40 domain with SMART (https://smart.embl-heidelberg.de/)
Domain			TaWD40-4B.1C				TaWD40-4B.1T
Name	No		Start	End	E-value		Start	End	E-value
WD40	1		87	124	2.57		87	124	2.57
WD40	2		125	163	0.298		125	163	0.298
WD40	3		200	239	0.00114		200	239	0.00114
WD40	4		242	281	4.21e-07		242	281	4.21e-07
WD40	5		292	331	0.00488		292	331	0.00488
WD40	6		336	373	0.0007		336	373	0.0007
WD40	7		378	426	0.000175		378	415	9.21

## Sheet: Supplementery Data 8
Supplementery Data 8. The distribution of TaWD40-4B.1 alleles in China.
Region	Lines	Breeding status	Hap (C/T)	Note
Anhui	Anhui-11	Cultivar	C	For correlation analysis
Anhui	Wanmai-19	Cultivar	C	For correlation analysis
Anhui	Wanmai-31	Cultivar	C	For correlation analysis
Anhui	Xinfumai-1	Cultivar	C	For correlation analysis
Anhui	Su-553	Cultivar	C	For correlation analysis
Anhui	Wanmai-68	Cultivar	C	For correlation analysis
Anhui	Annong-15186	Cultivar	C	For correlation analysis
Anhui	Xinmai-8	Cultivar	C	For correlation analysis
Anhui	Huxumai	Landrace	C	For correlation analysis
Anhui	ChanBuZi	Landrace	C	For correlation analysis
Anhui	Machang-2	Cultivar	T	For correlation analysis
Anhui	Wanmai-50	Cultivar	T	For correlation analysis
Anhui	An-0817	Cultivar	T	For correlation analysis
Beijing	Jinghe-90-jian-15	Cultivar	C	For correlation analysis
Beijing	Dong-3-6	Cultivar	C	For correlation analysis
Beijing	Fengkang-7	Cultivar	C	For correlation analysis
Beijing	Dongfanghong-3	Cultivar	C	For correlation analysis
Beijing	Jingnong-79-13	Cultivar	C	For correlation analysis
Beijing	Zhongmai-895	Cultivar	C	For correlation analysis
Beijing	Shenmai-22	Cultivar	C	For correlation analysis
Beijing	Nongda-36	Cultivar	C	For correlation analysis
Beijing	Youmanghong-7	Cultivar	C	For correlation analysis
Beijing	Zhongyun-1	Cultivar	C	For correlation analysis
Beijing	Jingshuang-16	Cultivar	C	For correlation analysis
Beijing	Huabei-187	Cultivar	C	For correlation analysis
Beijing	Dong-1-32	Cultivar	C	For correlation analysis
Beijing	Dong-1-23	Cultivar	C	For correlation analysis
Beijing	Beijing-837	Cultivar	C	For correlation analysis
Beijing	Jinghua-2	Cultivar	C	For correlation analysis
Beijing	Jing-411	Cultivar	C	For correlation analysis
Beijing	Beijing-8	Cultivar	C	For correlation analysis
Beijing	Beijing-10	Cultivar	C	For correlation analysis
Beijing	Nongda-183	Cultivar	C	For correlation analysis
Beijing	Lunxuan-987	Cultivar	C	For correlation analysis
Beijing	Zhongmai-415	Cultivar	C	For correlation analysis
Beijing	Fengkang-8	Cultivar	C	For correlation analysis
Beijing	Zhongmai-175	Cultivar	C	For correlation analysis
Beijing	Beijing-0045	Cultivar	C	For correlation analysis
Beijing	Fengkang2	Cultivar	C	For correlation analysis
Beijing	Jing411	Cultivar	C	For correlation analysis
Beijing	JingDong6	Cultivar	C	For correlation analysis
Beijing	KeChun14	Cultivar	C	For correlation analysis
Beijing	Nongda179	Cultivar	C	For correlation analysis
Beijing	NongDa3097	Cultivar	C	For correlation analysis
Beijing	NongDa3331	Cultivar	C	For correlation analysis
Beijing	Nongda3753	Cultivar	C	For correlation analysis
Beijing	Nongda413	Cultivar	C	For correlation analysis
Beijing	NongDa5181	Cultivar	C	For correlation analysis
Beijing	Nongda981	Cultivar	C	For correlation analysis
Beijing	YanDai1817	Cultivar	C	For correlation analysis
Beijing	ZhongMai66	Cultivar	C	For correlation analysis
Beijing	Changfeng-4	Cultivar	C	For correlation analysis
Beijing	Changhan-58	Cultivar	C	For correlation analysis
Beijing	Tumai	Landrace	C	For correlation analysis
Beijing	Lanli	Cultivar	T	For correlation analysis
Beijing	Dong-2-8	Cultivar	T	For correlation analysis
Beijing	Zaosui-30	Cultivar	T	For correlation analysis
Beijing	Zhongyou-9507	Cultivar	T	For correlation analysis
Beijing	Zhongmai-9	Cultivar	T	For correlation analysis
Beijing	NongDa3338	Cultivar	T	For correlation analysis
Beijing	Baixiaomai	Landrace	T	For correlation analysis
Gansu	Qingfeng-1	Cultivar	C	For correlation analysis
Gansu	Linmai-4	Cultivar	C	For correlation analysis
Gansu	Linmai-2	Cultivar	C	For correlation analysis
Gansu	Heibao	Cultivar	C	For correlation analysis
Gansu	Huining10	Cultivar	C	For correlation analysis
Gansu	Hongqimai	Landrace	C	For correlation analysis
Gansu	Duanyaomai	Landrace	C	For correlation analysis
Gansu	Dabaimai	Landrace	C	For correlation analysis
Gansu	Baimuxianban	Landrace	C	For correlation analysis
Gansu	Honghuosui	Landrace	C	For correlation analysis
Gansu	Baidatou	Landrace	C	For correlation analysis
Gansu	Lanhuamai	Landrace	C	For correlation analysis
Gansu	Yizhimai	Landrace	C	For correlation analysis
Gansu	Huoliyan	Landrace	C	For correlation analysis
Gansu	HeZhouDaiMai	Landrace	C	For correlation analysis
Gansu	Huomai	Landrace	C	For correlation analysis
Gansu	Jinhuangmai	Landrace	C	For correlation analysis
Gansu	Hongjinmai	Landrace	C	For correlation analysis
Gansu	Hongmangmai	Landrace	C	For correlation analysis
Gansu	Ganmai-8	Cultivar	T	For correlation analysis
Gansu	AiFeng3Hao	Cultivar	T	For correlation analysis
Gansu	Longchun-8	Cultivar	T	For correlation analysis
Hebei	Wanfeng-269	Breeding line	C	For correlation analysis
Hebei	Xingmai-1	Cultivar	C	For correlation analysis
Hebei	Jimai20-HB	Cultivar	C	For correlation analysis
Hebei	Haocheng-9411	Cultivar	C	For correlation analysis
Hebei	Shiluan-02-1	Cultivar	C	For correlation analysis
Hebei	Jimai23-HB	Cultivar	C	For correlation analysis
Hebei	Jimai3-HB	Cultivar	C	For correlation analysis
Hebei	Gaoyou-2018	Cultivar	C	For correlation analysis
Hebei	Jimai22-HB	Cultivar	C	For correlation analysis
Hebei	Shijiazhuang-8	Cultivar	C	For correlation analysis
Hebei	Jimai1-HB	Cultivar	C	For correlation analysis
Hebei	Shijiazhuang-54	Cultivar	C	For correlation analysis
Hebei	Tangmai-2	Cultivar	C	For correlation analysis
Hebei	Han-4564	Cultivar	C	For correlation analysis
Hebei	Shi-4185	Cultivar	C	For correlation analysis
Hebei	Jimai6-HB	Cultivar	C	For correlation analysis
Hebei	Ji5265-HB	Cultivar	C	For correlation analysis
Hebei	Shimai-18	Cultivar	C	For correlation analysis
Hebei	Shimai-12	Cultivar	C	For correlation analysis
Hebei	Hengguan-35	Cultivar	C	For correlation analysis
Hebei	Kehong-1	Cultivar	C	For correlation analysis
Hebei	Jimai38-HB	Cultivar	C	For correlation analysis
Hebei	Jimai36-HB	Cultivar	C	For correlation analysis
Hebei	Jimai26-HB	Cultivar	C	For correlation analysis
Hebei	Han-5093	Cultivar	C	For correlation analysis
Hebei	Heng-4399	Cultivar	C	For correlation analysis
Hebei	Jimai32-HB	Cultivar	C	For correlation analysis
Hebei	GaoYou503	Cultivar	C	For correlation analysis
Hebei	GaoCheng8901	Cultivar	C	For correlation analysis
Hebei	JiMai30	Cultivar	C	For correlation analysis
Hebei	Shimai-19	Cultivar	C	For correlation analysis
Hebei	Xiaobaimang	Landrace	C	For correlation analysis
Hebei	Baiqiumai	Landrace	C	For correlation analysis
Hebei	Hongmai	Landrace	C	For correlation analysis
Hebei	Jimai19-HB	Cultivar	T	For correlation analysis
Hebei	Han-6172	Cultivar	T	For correlation analysis
Hebei	Shiyou-20	Cultivar	T	For correlation analysis
Hebei	Kenong-199	Cultivar	T	For correlation analysis
Hebei	baimangmai	Landrace	T	For correlation analysis
Heilongjiang	Kefeng3	Cultivar	C	For correlation analysis
Heilongjiang	Keqiang	Cultivar	C	For correlation analysis
Heilongjiang	Xinkehan-9	Cultivar	C	For correlation analysis
Heilongjiang	Baiyoumai	Landrace	C	For correlation analysis
Heilongjiang	yangmai	Landrace	C	For correlation analysis
Heilongjiang	LaoGaiDaiQingMang	Landrace	T	For correlation analysis
Henan	Zhongmai-99	Breeding line	C	For correlation analysis
Henan	Zhengmai-151	Breeding line	C	For correlation analysis
Henan	Xuyan-5	Breeding line	C	For correlation analysis
Henan	Zhengmai-1860	Cultivar	C	For correlation analysis
Henan	Luohan-12	Cultivar	C	For correlation analysis
Henan	Luohan-1	Cultivar	C	For correlation analysis
Henan	Luohan-3	Cultivar	C	For correlation analysis
Henan	Luohan-8	Cultivar	C	For correlation analysis
Henan	Ping'an-8	Cultivar	C	For correlation analysis
Henan	Xinmai-23	Cultivar	C	For correlation analysis
Henan	Yujiao-5	Cultivar	C	For correlation analysis
Henan	Zhongyu-12	Cultivar	C	For correlation analysis
Henan	Luohan-6	Cultivar	C	For correlation analysis
Henan	Luohan-11	Cultivar	C	For correlation analysis
Henan	Luohan-13	Cultivar	C	For correlation analysis
Henan	Taikong-6	Cultivar	C	For correlation analysis
Henan	Zhoumai-16	Cultivar	C	For correlation analysis
Henan	Zhongyu-10	Cultivar	C	For correlation analysis
Henan	Xiangmai-969	Cultivar	C	For correlation analysis
Henan	Rumai-0319	Cultivar	C	For correlation analysis
Henan	Pumai-9	Cultivar	C	For correlation analysis
Henan	Zhoumai-26	Cultivar	C	For correlation analysis
Henan	Xuke-1	Cultivar	C	For correlation analysis
Henan	Zhengmai-7698	Cultivar	C	For correlation analysis
Henan	Yumai-49	Cultivar	C	For correlation analysis
Henan	Ping'an-6	Cultivar	C	For correlation analysis
Henan	Yumai-2	Cultivar	C	For correlation analysis
Henan	Guomai-0319	Cultivar	C	For correlation analysis
Henan	Zhengnong-17	Cultivar	C	For correlation analysis
Henan	Zhongluo08-2	Cultivar	C	For correlation analysis
Henan	Yumai-69	Cultivar	C	For correlation analysis
Henan	Zhengmai-379	Cultivar	C	For correlation analysis
Henan	Zhoumai-23	Cultivar	C	For correlation analysis
Henan	Yan-893-Xuan	Cultivar	C	For correlation analysis
Henan	Yumai-16	Cultivar	C	For correlation analysis
Henan	Zhoumai-32	Cultivar	C	For correlation analysis
Henan	Zhoumai-20	Cultivar	C	For correlation analysis
Henan	Zhoumai-22	Cultivar	C	For correlation analysis
Henan	Xunong-7	Cultivar	C	For correlation analysis
Henan	Tianping-3	Cultivar	C	For correlation analysis
Henan	Zhongxin-78	Cultivar	C	For correlation analysis
Henan	Xinxiang-9178	Cultivar	C	For correlation analysis
Henan	Zhengmai-9201	Cultivar	C	For correlation analysis
Henan	Yumai-18	Cultivar	C	For correlation analysis
Henan	St-2422/464	Cultivar	C	For correlation analysis
Henan	Yanshi-4	Cultivar	C	For correlation analysis
Henan	Zhongluo08-3	Cultivar	C	For correlation analysis
Henan	Neixiang-185	Cultivar	C	For correlation analysis
Henan	Wanyuan-66	Cultivar	C	For correlation analysis
Henan	Yumai-17	Cultivar	C	For correlation analysis
Henan	Zhou-8425B	Cultivar	C	For correlation analysis
Henan	Zhoumai-27	Cultivar	C	For correlation analysis
Henan	Yumai-10	Cultivar	C	For correlation analysis
Henan	Yumai-25	Cultivar	C	For correlation analysis
Henan	Yumai-24	Cultivar	C	For correlation analysis
Henan	Yumai-47	Cultivar	C	For correlation analysis
Henan	Zhengzhou-17	Cultivar	C	For correlation analysis
Henan	Zhoumai-28	Cultivar	C	For correlation analysis
Henan	Xinmai-16	Cultivar	C	For correlation analysis
Henan	Yumai-21	Cultivar	C	For correlation analysis
Henan	Luomai-26	Cultivar	C	For correlation analysis
Henan	Kaimai-21	Cultivar	C	For correlation analysis
Henan	Zhongyu-9398	Cultivar	C	For correlation analysis
Henan	Zhoumai-12	Cultivar	C	For correlation analysis
Henan	Xinyang-12	Cultivar	C	For correlation analysis
Henan	PuYang21	Cultivar	C	For correlation analysis
Henan	PuYang23	Cultivar	C	For correlation analysis
Henan	aikang58	Cultivar	C	For correlation analysis
Henan	BoNong201	Cultivar	C	For correlation analysis
Henan	BoNong791	Cultivar	C	For correlation analysis
Henan	FengDeCunMai5Hao	Cultivar	C	For correlation analysis
Henan	MengXian201	Cultivar	C	For correlation analysis
Henan	NeiXiang5Hao	Cultivar	C	For correlation analysis
Henan	Xinmai26	Cultivar	C	For correlation analysis
Henan	YuMai13	Cultivar	C	For correlation analysis
Henan	YuMai41	Cultivar	C	For correlation analysis
Henan	ZhengMai366	Cultivar	C	For correlation analysis
Henan	ZhengYin4	Cultivar	C	For correlation analysis
Henan	Zhongmai875	Cultivar	C	For correlation analysis
Henan	ZhouMai18	Cultivar	C	For correlation analysis
Henan	Luohan-9	Cultivar	C	For correlation analysis
Henan	Luomai-21	Cultivar	C	For correlation analysis
Henan	Luomai-23	Cultivar	C	For correlation analysis
Henan	Xuke-718	Cultivar	C	For correlation analysis
Henan	Zhengmai-9023	Cultivar	C	For correlation analysis
Henan	Zhongmai-578	Cultivar	C	For correlation analysis
Henan	Zhoumai-24	Cultivar	C	For correlation analysis
Henan	Mingguangxiaomai	Landrace	C	For correlation analysis
Henan	Huixianhong	Landrace	C	For correlation analysis
Henan	Sanyuehuang	Landrace	C	For correlation analysis
Henan	Pingyuan-50	Landrace	C	For correlation analysis
Henan	Baihuomai	Landrace	C	For correlation analysis
Henan	Chiyacao	Landrace	C	For correlation analysis
Henan	Chushanbao	Landrace	C	For correlation analysis
Henan	Dakoumai	Landrace	C	For correlation analysis
Henan	Xiaofoshou	Landrace	C	For correlation analysis
Henan	YouZiMai	Landrace	C	For correlation analysis
Henan	Zhengmai-9405	Cultivar	T	For correlation analysis
Henan	Luohan-7	Cultivar	T	For correlation analysis
Henan	Fanmai-8	Cultivar	T	For correlation analysis
Henan	Guomai-301	Cultivar	T	For correlation analysis
Henan	Yanzhan-1	Cultivar	T	For correlation analysis
Henan	Yumai-19	Cultivar	T	For correlation analysis
Henan	Huimaoafu	Cultivar	T	For correlation analysis
Henan	Zhengzhou-5	Cultivar	T	For correlation analysis
Henan	Yanzhan-4110	Cultivar	T	For correlation analysis
Henan	BoNong3217	Cultivar	T	For correlation analysis
Henan	BoNong4199	Cultivar	T	For correlation analysis
Henan	BoAi7023	Cultivar	T	For correlation analysis
Henan	YuMai2Hao	Cultivar	T	For correlation analysis
Henan	YuMai7Hao	Cultivar	T	For correlation analysis
Henan	Huaichuang-916	Cultivar	T	For correlation analysis
Henan	Luomai-18	Cultivar	T	For correlation analysis
Henan	Nongda-211	Cultivar	T	For correlation analysis
Henan	Xianmai-10	Cultivar	T	For correlation analysis
Henan	Zhengzhou-8960	Cultivar	T	For correlation analysis
Henan	Zhongjiao-1	Cultivar	T	For correlation analysis
Henan	Zhongjiao-2	Cultivar	T	For correlation analysis
Henan	Xiaoziganzi	Landrace	T	For correlation analysis
Hubei	Een-1	Cultivar	C	For correlation analysis
Hubei	Emai-12	Cultivar	C	For correlation analysis
Hubei	Exi-84-1031	Cultivar	C	For correlation analysis
Hubei	Jingzhou-66	Cultivar	C	For correlation analysis
Hubei	Emai-18	Cultivar	C	For correlation analysis
Hubei	Emai-11	Cultivar	C	For correlation analysis
Hubei	Emai-17	Cultivar	C	For correlation analysis
Hubei	Emai-580	Cultivar	C	For correlation analysis
Hubei	Emai-15	Cultivar	C	For correlation analysis
Hubei	Hongjianmai	Landrace	C	For correlation analysis
Hubei	Congyanghongmai	Landrace	C	For correlation analysis
Hubei	Emai-596	Cultivar	T	For correlation analysis
Hubei	EnMai4	Cultivar	T	For correlation analysis
Hubei	Emai-16	Cultivar	T	For correlation analysis
Hubei	Emai-6	Cultivar	T	For correlation analysis
Jiangsu	Huaimai-4046	Breeding line	C	For correlation analysis
Jiangsu	Ruihua-549	Breeding line	C	For correlation analysis
Jiangsu	Huaimai-304	Breeding line	C	For correlation analysis
Jiangsu	Huaimai-1196	Breeding line	C	For correlation analysis
Jiangsu	Ningmai-9	Cultivar	C	For correlation analysis
Jiangsu	Yangmai-12	Cultivar	C	For correlation analysis
Jiangsu	Shengxuan-3	Cultivar	C	For correlation analysis
Jiangsu	Zhenmai-168	Cultivar	C	For correlation analysis
Jiangsu	Yangmai-3	Cultivar	C	For correlation analysis
Jiangsu	Yangmai-14	Cultivar	C	For correlation analysis
Jiangsu	Sumai-6	Cultivar	C	For correlation analysis
Jiangsu	Zhenmai-5	Cultivar	C	For correlation analysis
Jiangsu	Zhenmai-4	Cultivar	C	For correlation analysis
Jiangsu	Zhenmai-6	Cultivar	C	For correlation analysis
Jiangsu	Yangmai-1	Cultivar	C	For correlation analysis
Jiangsu	Wannian-2	Cultivar	C	For correlation analysis
Jiangsu	Nanda-96-Co-76	Cultivar	C	For correlation analysis
Jiangsu	Yangmai-2	Cultivar	C	For correlation analysis
Jiangsu	Ningmai-13	Cultivar	C	For correlation analysis
Jiangsu	Sumai-188	Cultivar	C	For correlation analysis
Jiangsu	Ningmai-15	Cultivar	C	For correlation analysis
Jiangsu	Maoyingafu	Cultivar	C	For correlation analysis
Jiangsu	Yangfumai-2	Cultivar	C	For correlation analysis
Jiangsu	Yangmai-18	Cultivar	C	For correlation analysis
Jiangsu	Xuzhou-21	Cultivar	C	For correlation analysis
Jiangsu	Lianmai-2	Cultivar	C	For correlation analysis
Jiangsu	Huaimai-20	Cultivar	C	For correlation analysis
Jiangsu	Ruihuamai-520	Cultivar	C	For correlation analysis
Jiangsu	Xuzhou-25	Cultivar	C	For correlation analysis
Jiangsu	Yikemai-1506	Cultivar	C	For correlation analysis
Jiangsu	Huaimai-25	Cultivar	C	For correlation analysis
Jiangsu	Xuzhou-8	Cultivar	C	For correlation analysis
Jiangsu	Huaimai-22	Cultivar	C	For correlation analysis
Jiangsu	Xuzhou-24	Cultivar	C	For correlation analysis
Jiangsu	XuMai35	Cultivar	C	For correlation analysis
Jiangsu	XuZhou14	Cultivar	C	For correlation analysis
Jiangsu	Huadong-6	Cultivar	C	For correlation analysis
Jiangsu	Ruihuamai-518	Cultivar	C	For correlation analysis
Jiangsu	Xifeng	Cultivar	C	For correlation analysis
Jiangsu	Yangmai-158	Cultivar	C	For correlation analysis
Jiangsu	Liuzhutou	Landrace	C	For correlation analysis
Jiangsu	Jiangdongmen	Landrace	C	For correlation analysis
Jiangsu	Meiqian5	Landrace	C	For correlation analysis
Jiangsu	Baiyoumai	Landrace	C	For correlation analysis
Jiangsu	Dayuhua	Landrace	C	For correlation analysis
Jiangsu	Mangxiaomai	Landrace	C	For correlation analysis
Jiangsu	WangShuiBai	Landrace	C	For correlation analysis
Jiangsu	Zaowutian	Landrace	C	For correlation analysis
Jiangsu	Sumai-3	Cultivar	T	For correlation analysis
Jiangsu	Yangmai-17	Cultivar	T	For correlation analysis
Jiangsu	Yangmai-16	Cultivar	T	For correlation analysis
Jiangsu	Yangmai-11	Cultivar	T	For correlation analysis
Jiangsu	Huamai-5	Cultivar	T	For correlation analysis
Jiangsu	XuMai856	Cultivar	T	For correlation analysis
Jiangsu	yangmai-15	Cultivar	T	For correlation analysis
Jiangsu	YangMai5Hao	Cultivar	T	For correlation analysis
Jiangsu	Yangmai-20	Cultivar	T	For correlation analysis
Jiangsu	Ningmai-12	Cultivar	T	For correlation analysis
Jiangsu	Ningmai-14	Cultivar	T	For correlation analysis
Jiangsu	Ningnuomai-1	Cultivar	T	For correlation analysis
Jiangsu	Yangmai-13	Cultivar	T	For correlation analysis
Jiangsu	Zhenmai-9	Cultivar	T	For correlation analysis
Ningxia	NingChun4Hao(YongLiang4Hao)	Cultivar	C	For correlation analysis
Ningxia	Hongtuzi	Landrace	C	For correlation analysis
Ningxia	Laotutou	Landrace	C	For correlation analysis
Ningxia	TuTouMai	Landrace	C	For correlation analysis
Ningxia	Shanmai-2	Landrace	C	For correlation analysis
Ningxia	Shanmai	Landrace	T	For correlation analysis
Qinghai	Qingchun-5	Cultivar	C	For correlation analysis
Qinghai	Yuanzhuo-3	Cultivar	C	For correlation analysis
Qinghai	DuanBaiMai	Landrace	C	For correlation analysis
Qinghai	GaLaoHan	Landrace	C	For correlation analysis
Qinghai	GeJiaXiang	Landrace	C	For correlation analysis
Qinghai	LiuYueHuang	Landrace	C	For correlation analysis
Qinghai	MaoHongMai	Landrace	C	For correlation analysis
Qinghai	XiaoHongMai	Landrace	C	For correlation analysis
Qinghai	XiaoMai	Landrace	C	For correlation analysis
Qinghai	Gaoyuan506	Cultivar	T	For correlation analysis
Qinghai	Gaoyuan-602	Cultivar	T	For correlation analysis
Shaanxi	Xinong-364	Cultivar	C	For correlation analysis
Shaanxi	Xinong-794-3	Cultivar	C	For correlation analysis
Shaanxi	Shaannong-253	Cultivar	C	For correlation analysis
Shaanxi	Xinong-2000	Cultivar	C	For correlation analysis
Shaanxi	Xiaoyan-81	Cultivar	C	For correlation analysis
Shaanxi	Yanmai-8911	Cultivar	C	For correlation analysis
Shaanxi	Xinong-1043	Cultivar	C	For correlation analysis
Shaanxi	Xinong-3517	Cultivar	C	For correlation analysis
Shaanxi	Heiyoumai	Cultivar	C	For correlation analysis
Shaanxi	Xinong-509	Cultivar	C	For correlation analysis
Shaanxi	Xinong-9871	Cultivar	C	For correlation analysis
Shaanxi	Changwu-521	Cultivar	C	For correlation analysis
Shaanxi	Xinong-5658	Cultivar	C	For correlation analysis
Shaanxi	Shaan-253	Cultivar	C	For correlation analysis
Shaanxi	Shaanmai-159	Cultivar	C	For correlation analysis
Shaanxi	Xiaoyan-6	Cultivar	C	For correlation analysis
Shaanxi	Bima-4	Cultivar	C	For correlation analysis
Shaanxi	Shaannong-1	Cultivar	C	For correlation analysis
Shaanxi	Xiaoyan-4	Cultivar	C	For correlation analysis
Shaanxi	Shaan-229	Cultivar	C	For correlation analysis
Shaanxi	Shaanyou-225	Cultivar	C	For correlation analysis
Shaanxi	Shaan-354	Cultivar	C	For correlation analysis
Shaanxi	Shaanhan-8675	Cultivar	C	For correlation analysis
Shaanxi	Weimai-4-SX	Cultivar	C	For correlation analysis
Shaanxi	Shaanhe-6	Cultivar	C	For correlation analysis
Shaanxi	Xinong-612	Cultivar	C	For correlation analysis
Shaanxi	Xiannong-39	Cultivar	C	For correlation analysis
Shaanxi	Shaanmai-150	Cultivar	C	For correlation analysis
Shaanxi	Xi'an-8	Cultivar	C	For correlation analysis
Shaanxi	Xiaoyan-759	Cultivar	C	For correlation analysis
Shaanxi	FengChan3Hao	Cultivar	C	For correlation analysis
Shaanxi	Shan213	Cultivar	C	For correlation analysis
Shaanxi	ShanNong7859	Cultivar	C	For correlation analysis
Shaanxi	XiNong6028	Cultivar	C	For correlation analysis
Shaanxi	XiaoYan22	Cultivar	C	For correlation analysis
Shaanxi	xiaoyan54	Cultivar	C	For correlation analysis
Shaanxi	XiaoYan6Hao	Cultivar	C	For correlation analysis
Shaanxi	XiaoYan96	Cultivar	C	For correlation analysis
Shaanxi	Yanan11	Cultivar	C	For correlation analysis
Shaanxi	Shaannong-7859	Cultivar	C	For correlation analysis
Shaanxi	Xiaoyan-461	Cultivar	C	For correlation analysis
Shaanxi	Xinong-511	Cultivar	C	For correlation analysis
Shaanxi	Xinong-88	Cultivar	C	For correlation analysis
Shaanxi	Lengmai	Landrace	C	For correlation analysis
Shaanxi	Xibei-60	Landrace	C	For correlation analysis
Shaanxi	Fumai	Landrace	C	For correlation analysis
Shaanxi	ChunXiaoMai	Landrace	C	For correlation analysis
Shaanxi	Hanzhongbai	Landrace	C	For correlation analysis
Shaanxi	Laomai	Landrace	C	For correlation analysis
Shaanxi	MaZhaMai	Landrace	C	For correlation analysis
Shaanxi	Qiangchangmai	Landrace	C	For correlation analysis
Shaanxi	Tumangmai	Landrace	C	For correlation analysis
Shaanxi	XiaoSanYueH	Landrace	C	For correlation analysis
Shaanxi	Xiaoyan-986	Cultivar	T	For correlation analysis
Shaanxi	Xinong-165	Cultivar	T	For correlation analysis
Shaanxi	Ligao-6	Cultivar	T	For correlation analysis
Shaanxi	Xinong-889	Cultivar	T	For correlation analysis
Shaanxi	Xiaoyan-15	Cultivar	T	For correlation analysis
Shaanxi	Shaanmai-139	Cultivar	T	For correlation analysis
Shaanxi	Fengchan-1	Cultivar	T	For correlation analysis
Shaanxi	XiNong65	Cultivar	T	For correlation analysis
Shaanxi	XiNong881	Cultivar	T	For correlation analysis
Shaanxi	XiNong979	Cultivar	T	For correlation analysis
Shandong	Ji-954072-SD	Breeding line	C	For correlation analysis
Shandong	Jimai45-SD	Breeding line	C	For correlation analysis
Shandong	Shannong-116	Cultivar	C	For correlation analysis
Shandong	Jinan-17	Cultivar	C	For correlation analysis
Shandong	Liangxing-99	Cultivar	C	For correlation analysis
Shandong	Lumai-14	Cultivar	C	For correlation analysis
Shandong	Shannong-45	Cultivar	C	For correlation analysis
Shandong	Xiaoshan-211	Cultivar	C	For correlation analysis
Shandong	Shannong-20	Cultivar	C	For correlation analysis
Shandong	Yannong-5158	Cultivar	C	For correlation analysis
Shandong	Hemai-17-SD	Cultivar	C	For correlation analysis
Shandong	Liangxing-77	Cultivar	C	For correlation analysis
Shandong	Yannong-0428	Cultivar	C	For correlation analysis
Shandong	Heimai1	Cultivar	C	For correlation analysis
Shandong	Tainong-18	Cultivar	C	For correlation analysis
Shandong	Zhouyuan-9369	Cultivar	C	For correlation analysis
Shandong	Liangxing-66	Cultivar	C	For correlation analysis
Shandong	Lumai-7	Cultivar	C	For correlation analysis
Shandong	Kexin-9	Cultivar	C	For correlation analysis
Shandong	Liaomai-16	Cultivar	C	For correlation analysis
Shandong	Yannong-23	Cultivar	C	For correlation analysis
Shandong	Changwei-18	Cultivar	C	For correlation analysis
Shandong	Yannong-24	Cultivar	C	For correlation analysis
Shandong	Shangnong-12	Cultivar	C	For correlation analysis
Shandong	Jinan-13	Cultivar	C	For correlation analysis
Shandong	Weimai-8-SD	Cultivar	C	For correlation analysis
Shandong	Yannong-15	Cultivar	C	For correlation analysis
Shandong	Lumai-5	Cultivar	C	For correlation analysis
Shandong	Jinan-4	Cultivar	C	For correlation analysis
Shandong	Jinan20-SD	Cultivar	C	For correlation analysis
Shandong	Taishan-23	Cultivar	C	For correlation analysis
Shandong	Zimai-12	Cultivar	C	For correlation analysis
Shandong	Yannong-22	Cultivar	C	For correlation analysis
Shandong	Jiami19-SD	Cultivar	C	For correlation analysis
Shandong	Lumai-21	Cultivar	C	For correlation analysis
Shandong	Weimai-6-SD	Cultivar	C	For correlation analysis
Shandong	Taishan-4	Cultivar	C	For correlation analysis
Shandong	Taishan-1	Cultivar	C	For correlation analysis
Shandong	Luyuan-301	Cultivar	C	For correlation analysis
Shandong	Wennong-6	Cultivar	C	For correlation analysis
Shandong	Qianjiaomai	Cultivar	C	For correlation analysis
Shandong	Lumai-3	Cultivar	C	For correlation analysis
Shandong	Lumai-12	Cultivar	C	For correlation analysis
Shandong	Jinan-8	Cultivar	C	For correlation analysis
Shandong	Aimengniu-V	Cultivar	C	For correlation analysis
Shandong	Jinan-16	Cultivar	C	For correlation analysis
Shandong	Yannong-19	Cultivar	C	For correlation analysis
Shandong	Taishan-9818	Cultivar	C	For correlation analysis
Shandong	Jimai3-SD	Cultivar	C	For correlation analysis
Shandong	ChangQing49	Cultivar	C	For correlation analysis
Shandong	PH82-2-2	Cultivar	C	For correlation analysis
Shandong	JiMai19	Cultivar	C	For correlation analysis
Shandong	JiMai20	Cultivar	C	For correlation analysis
Shandong	jimai6hao	Cultivar	C	For correlation analysis
Shandong	JiNan2Hao	Cultivar	C	For correlation analysis
Shandong	JiNing3Hao	Cultivar	C	For correlation analysis
Shandong	NingYang5	Cultivar	C	For correlation analysis
Shandong	ShanNongFu63	Cultivar	C	For correlation analysis
Shandong	Shannong-14	Cultivar	C	For correlation analysis
Shandong	Laotumai	Landrace	C	For correlation analysis
Shandong	Zijiehong	Landrace	C	For correlation analysis
Shandong	Hongxiuzi	Landrace	C	For correlation analysis
Shandong	Baiyoubao	Landrace	C	For correlation analysis
Shandong	BaiBianSui	Landrace	C	For correlation analysis
Shandong	DaLiBanMang	Landrace	C	For correlation analysis
Shandong	LaoLaiXia	Landrace	C	For correlation analysis
Shandong	XiShanBianSui	Landrace	C	For correlation analysis
Shandong	Jimai43-SD	Breeding line	T	For correlation analysis
Shandong	Aimengniu-IV	Cultivar	T	For correlation analysis
Shandong	Jimai60-SD	Cultivar	T	For correlation analysis
Shandong	Yannong-21	Cultivar	T	For correlation analysis
Shandong	Yannong-999	Cultivar	T	For correlation analysis
Shandong	Luyuan-502	Cultivar	T	For correlation analysis
Shandong	Jinan-9	Cultivar	T	For correlation analysis
Shandong	JiMai22	Cultivar	T	For correlation analysis
Shandong	Jining-16	Cultivar	T	For correlation analysis
Shandong	Louguding	Cultivar	T	For correlation analysis
Shandong	Lumai-11	Cultivar	T	For correlation analysis
Shandong	Lumai-15	Cultivar	T	For correlation analysis
Shandong	Shannong-205	Cultivar	T	For correlation analysis
Shandong	Shannong-9	Cultivar	T	For correlation analysis
Shanxi	BiMa1Hao	Cultivar	C	For correlation analysis
Shanxi	Jinmai-30	Cultivar	C	For correlation analysis
Shanxi	Hanxuan-3	Cultivar	C	For correlation analysis
Shanxi	Yunhan-719	Cultivar	C	For correlation analysis
Shanxi	Jiemai-31	Cultivar	C	For correlation analysis
Shanxi	Jinmai-92	Cultivar	C	For correlation analysis
Shanxi	Chang-6359	Cultivar	C	For correlation analysis
Shanxi	Jinmai-54	Cultivar	C	For correlation analysis
Shanxi	Yunhan-21-30	Cultivar	C	For correlation analysis
Shanxi	Linkang-5027	Cultivar	C	For correlation analysis
Shanxi	Changmai-251	Cultivar	C	For correlation analysis
Shanxi	Jinmai-90	Cultivar	C	For correlation analysis
Shanxi	Changzhi6406	Cultivar	C	For correlation analysis
Shanxi	JinMai10Hao	Cultivar	C	For correlation analysis
Shanxi	JinMai47	Cultivar	C	For correlation analysis
Shanxi	Pingyang27	Cultivar	C	For correlation analysis
Shanxi	Jinmai8	Cultivar	C	For correlation analysis
Shanxi	Hongheshangtou	Landrace	C	For correlation analysis
Shanxi	Baihuomai	Landrace	C	For correlation analysis
Shanxi	BaiMaZha	Landrace	C	For correlation analysis
Shanxi	Jiahongmai	Landrace	C	For correlation analysis
Shanxi	YouZiTou	Landrace	C	For correlation analysis
Shanxi	BaiShanMai	Landrace	C	For correlation analysis
Shanxi	Zhongyou-206	Cultivar	T	For correlation analysis
Shanxi	Pingyang-181	Cultivar	T	For correlation analysis
Shanxi	Chang-6878	Cultivar	T	For correlation analysis
Shanxi	Jinmai-2148	Cultivar	T	For correlation analysis
Shanxi	Yunhan-22-33	Cultivar	T	For correlation analysis
Sichuan	Mianyang-86-11	Breeding line	C	For correlation analysis
Sichuan	Chuangmai-22	Cultivar	C	For correlation analysis
Sichuan	Chuangmai-42	Cultivar	C	For correlation analysis
Sichuan	Wuyimai	Cultivar	C	For correlation analysis
Sichuan	Chuangmai-8	Cultivar	C	For correlation analysis
Sichuan	Chuang84-7045	Cultivar	C	For correlation analysis
Sichuan	Fan-6	Cultivar	C	For correlation analysis
Sichuan	Xichang-76-9	Cultivar	C	For correlation analysis
Sichuan	Chuanyu-20	Cultivar	C	For correlation analysis
Sichuan	Mianmai-39	Cultivar	C	For correlation analysis
Sichuan	Miianmai-46	Cultivar	C	For correlation analysis
Sichuan	Mianmai-37	Cultivar	C	For correlation analysis
Sichuan	Mianmai-1403	Cultivar	C	For correlation analysis
Sichuan	Mianyang-38	Cultivar	C	For correlation analysis
Sichuan	Mianyang-20	Cultivar	C	For correlation analysis
Sichuan	Mianyang-31	Cultivar	C	For correlation analysis
Sichuan	Chuanyu-6	Cultivar	C	For correlation analysis
Sichuan	Mianyang-11	Cultivar	C	For correlation analysis
Sichuan	Xikemai-2	Cultivar	C	For correlation analysis
Sichuan	Changnong-339-5-1	Cultivar	C	For correlation analysis
Sichuan	ZhongGuoChun	Cultivar	C	For correlation analysis
Sichuan	MianYang26Hao	Cultivar	C	For correlation analysis
Sichuan	SifangmaiB3B353:B382	Landrace	C	For correlation analysis
Sichuan	Zipi	Landrace	C	For correlation analysis
Sichuan	Tuotuomai	Landrace	C	For correlation analysis
Sichuan	Baimaizi	Landrace	C	For correlation analysis
Sichuan	Kangdingxiaomai	Landrace	C	For correlation analysis
Sichuan	Chinese-Spring	Landrace	C	For correlation analysis
Sichuan	BaiMangXiaoMai	Landrace	C	For correlation analysis
Sichuan	BenDiHuangHua	Landrace	C	For correlation analysis
Sichuan	ChengDouGuangTou	Landrace	C	For correlation analysis
Sichuan	XiaTuo	Landrace	C	For correlation analysis
Sichuan	KangDing1	Landrace	C	For correlation analysis
Sichuan	Tongjiabaxiaomai	Landrace	C	For correlation analysis
Sichuan	China6	Landrace	C	For correlation analysis
Sichuan	GuangTouBaiSanMai	Landrace	C	For correlation analysis
Sichuan	Sanyuanmai	Cultivar	T	For correlation analysis
Sichuan	Chuanmai-107	Cultivar	T	For correlation analysis
Sichuan	Mianmai-40	Cultivar	T	For correlation analysis
Sichuan	Neijiang-31	Cultivar	T	For correlation analysis
Sichuan	Neimai-836	Cultivar	T	For correlation analysis
Sichuan	Neimai-11	Cultivar	T	For correlation analysis
Sichuan	Xikemai-6	Cultivar	T	For correlation analysis
Sichuan	MianYang15	Cultivar	T	For correlation analysis
Sichuan	Chuangmai-36	Cultivar	T	For correlation analysis
Sichuan	Chuanmai-104	Cultivar	T	For correlation analysis
Sichuan	Mianmai-185	Cultivar	T	For correlation analysis
Sichuan	Mianmai-48	Cultivar	T	For correlation analysis
Sichuan	Yaanzao	Cultivar	T	For correlation analysis
Xinjiang	M1	Cultivar	C	For correlation analysis
Xinjiang	M20	Cultivar	C	For correlation analysis
Xinjiang	M29	Cultivar	C	For correlation analysis
Xinjiang	M81	Cultivar	C	For correlation analysis
Xinjiang	M90	Cultivar	C	For correlation analysis
Xinjiang	Xinchun-8	Cultivar	C	For correlation analysis
Xinjiang	HongChunMai	Landrace	C	For correlation analysis
Xinjiang	HongDongMai	Landrace	C	For correlation analysis
Xinjiang	Kashibaipi	Landrace	C	For correlation analysis
Yunnan	Fengmai11	Cultivar	C	For correlation analysis
Yunnan	Dianxihongkeyangmai	Landrace	C	For correlation analysis
Yunnan	156	Cultivar	C	For correlation analysis
Yunnan	241	Cultivar	C	For correlation analysis
Yunnan	411	Cultivar	C	For correlation analysis
Yunnan	TieKe31	Cultivar	C	For correlation analysis
Yunnan	TieKe32	Cultivar	C	For correlation analysis
Yunnan	ZhuShiMai	Landrace	C	For correlation analysis
Yunnan	98	Cultivar	T	For correlation analysis
Yunnan	109	Cultivar	T	For correlation analysis
Yunnan	TieKe19	Cultivar	T	For correlation analysis
Yunnan	TieKe2	Cultivar	T	For correlation analysis
Yunnan	TieKe6	Cultivar	T	For correlation analysis
Chongqing	NanDa2419	Cultivar	T
Fujian	Songruimai4	Landrace	C
Guizhou	BaiHuaMai	Landrace	T
Guizhou	Jiangmai	Landrace	T
Hunan	Shuangji-4	Landrace	T
Jiangxi	Shuilizhan	Landrace	C
Jiangxi	Liyuanmai	Landrace	C
Jiangxi	PaoZiMai	Landrace	T
Jilin	Hezuo-4	Cultivar	C
Jilin	Youmangbailv	Landrace	C
Jilin	Jichun1016	Cultivar	T
Neimenggu	huoliaomai	Landrace	C
Neimenggu	Xiaohongpi	Landrace	C
Zhejiang	Lanxizaoxiaomai	Landrace	C
Zhejiang	ZaoXiaoMai	Landrace	C
Zhejiang	zhumaoyuanzitou	Landrace	C

## Sheet: Supplementery Data 9
Supplementery Data 9. The proportions of TaWD40-4B.1 allels and annual rainfall in China.
Region	TaWD40-4B.1C	TaWD40-4B.1T	TOTAL	TaWD40-4B.1C (%)	TaWD40-4B.1T (%)	Annual Rainfall (mm)
Anhui	10	3	13	76.9231	23.0769	1010
Beijing	41	7	48	85.4167	14.5833	510
Gansu	19	3	22	86.3636	13.6364	349
Hebei	34	5	39	87.1795	12.8205	459
Henan	97	22	119	81.5126	18.4874	610
Hubei	11	4	15	73.3333	26.6667	807
Jiangsu	48	14	62	77.4194	22.5806	769
Shaanxi	53	10	63	84.127	15.873	511
Shandong	67	13	80	83.75	16.25	557
Shanxi	23	5	28	82.1429	17.8571	427
Sichuan	36	13	49	73.4694	26.5306	796
Yunnan	8	5	13	61.5385	38.4615	982
Ningxia	5	1	6	83.3333	16.6667	236
Qinghai	9	2	11	81.8182	18.1818	362
Xingjiang	9	0	9	100	0	189
Heilongjiang	5	1	6	83.3333	16.6667	502

## Sheet: Supplementery Data 10
Supplementery Data 10. The distribution of TaWD40-4B.1 alleles around the world without China.
Number	Accessions	Breeding status	Hap	Region	Continent	Source	ID
ExomeCapture-DAS5-001609	Mahon Demias	Landrace	C	Algeria	Africa North	USDA GRIN	PI 263419
ExomeCapture-WATKINS-007122	ALGERIA 8	Landrace	C	Algeria	Africa North	AWCC	131500
ExomeCapture-WSC-5-14	Hidhab	Cultivar	C	Algeria	Africa North	Eduard Akhunov	Hidhab
WW-325	BAHATANE 87	Old cultivar	C	Algeria	Africa North	SNPHUB UNION
WW-510		Landrace	C	Algeria	Africa North	SNPHUB UNION
ExomeCapture-WSC-5-12	MG 17960	Landrace	T	Algeria	Africa North	Eduard Akhunov	PI 470817
WW-420	TAFERSTAT	Old cultivar	T	Algeria	Africa North	SNPHUB UNION
C22	VA_Egypt	Cultivar	C	Egypt	Africa North	SNPHUB UNION
ExomeCapture-DAS5-001797	Red Egyptian	Unknown	C	Egypt	Africa North	USDA GRIN	CItr 12345
ExomeCapture-DAS5-001829	Sakha 8	Cultivar	C	Egypt	Africa North	USDA GRIN	PI 472027
ExomeCapture-DAS5-002411	GIZA 156	Cultivar	C	Egypt	Africa North	AWCC	114867
ExomeCapture-DAS5-002464	HINDI 12	Cultivar	C	Egypt	Africa North	AWCC	102567
ExomeCapture-DAS5-002920	RED EGYPTIAN	Cultivar	C	Egypt	Africa North	AWCC	126598
ExomeCapture-DAS5-003502	1014	Unknown	C	Egypt	Africa North	USDA GRIN	PI 532070
ExomeCapture-PI-220431	Mokhtar	Landrace	C	Egypt	Africa North	Eduard Akhunov	PI 220431
ExomeCapture-WATKINS-007325	GAZA 1	Landrace	C	Egypt	Africa North	AWCC	131713
S205	WG_Egypt40	Cultivar	C	Egypt	Africa North	SNPHUB UNION
TW004	PI 60740	Cultivar	C	Egypt	Africa North	SNPHUB UNION
WW-085	Egyptian	Cultivar	C	Egypt	Africa North	SNPHUB UNION
WW-312	line06/01/2003	Breeding line	C	Egypt	Africa North	SNPHUB UNION
TW005	PI 366118	Cultivar	T	Egypt	Africa North	SNPHUB UNION
ExomeCapture-PI-54431	Triminia	Landrace	C	Libya	Africa North	Eduard Akhunov	PI 54431
ExomeCapture-DAS5-002766	MOROCCO 426	Unknown	C	Morocco	Africa North	AWCC	113121
ExomeCapture-DAS5-003835	1130	Landrace	C	Morocco	Africa North	USDA GRIN	PI 525282
ExomeCapture-DAS5-003838	1198a	Unknown	C	Morocco	Africa North	USDA GRIN	PI 525440
ExomeCapture-DAS5-003844	2021A	Cultivar	C	Morocco	Africa North	USDA GRIN	PI 192480
ExomeCapture-DAS5-003849	Bic 386	Unknown	C	Morocco	Africa North	USDA GRIN	PI 185358
ExomeCapture-DAS5-004265	1250	Landrace	C	Morocco	Africa North	USDA GRIN	PI 525317
ExomeCapture-WATKINS-007014	MOROCCO 56	Landrace	C	Morocco	Africa North	AWCC	131223
WW-493		Landrace	C	Morocco	Africa North	SNPHUB UNION
	Munia//Chen/Altar-84/3/Chen/Aegilops-Squarrosa(Taus)//Bcn/4/Marchouch-8	Cultivar	C	Morocco	Africa North	This work
	Weaver/Wl-3928//Sw-89.3064/3/Lakta-7	Cultivar	C	Morocco	Africa North	This work
	Mellal-1/Ouedzem-1	Cultivar	C	Morocco	Africa North	This work
	Safi-1/Zemamra-1	Cultivar	C	Morocco	Africa North	This work
	Zemamra-5/Zemamra-5	Cultivar	C	Morocco	Africa North	This work
	Zemamra-5/Somama-3	Cultivar	C	Morocco	Africa North	This work
	Gharflor-1611	Landrace	C	Morocco	Africa North	This work
ExomeCapture-DAS5-004663	1258	Landrace	T	Morocco	Africa North	USDA GRIN	PI 525442
ExomeCapture-WATKINS-007651	MOROCCO 33	Landrace	T	Morocco	Africa North	AWCC	132047
S124	WG_Morocco9	Cultivar	T	Morocco	Africa North	SNPHUB UNION
WW-455	Landrace	landrace	T	Morocco	Africa North	SNPHUB UNION
ExomeCapture-DAS5-001399	Frigui	Landrace	C	Tunesia	Africa North	USDA GRIN	CItr 15416
ExomeCapture-DAS5-004078	Fritissa	Landrace	C	Tunesia	Africa North	USDA GRIN	CItr 15511
ExomeCapture-WATKINS-007035	TUNIS 9	Landrace	C	Tunesia	Africa North	AWCC	131347
ExomeCapture-WATKINS-007759	TUNIS 10	Landrace	C	Tunesia	Africa North	AWCC	132161
WW-288	BT2277-TUN	Breeding line	C	Tunesia	Africa North	SNPHUB UNION
WW-336	BT2281	Breeding line	C	Tunesia	Africa North	SNPHUB UNION
WW-337	BT2296	Breeding line	C	Tunesia	Africa North	SNPHUB UNION
ExomeCapture-DAS5-001935	Tunis 23	Landrace	T	Tunesia	Africa North	USDA GRIN	PI 278560
ExomeCapture-DAS5-004072	3144-19	Landrace	T	Tunesia	Africa North	USDA GRIN	CItr 15412
ExomeCapture-WATKINS-007799	TUNIS 24	Landrace	T	Tunesia	Africa North	AWCC	132213
ExomeCapture-DAS5-001265	C C C	Unknown	C	Angola	Africa South	USDA GRIN	PI 192474
ExomeCapture-DAS5-001803	Regional Mocho	Unknown	C	Angola	Africa South	USDA GRIN	PI 192198
ExomeCapture-WSC-8-8	Cana Roxa	Landrace	C	Angola	Africa South	Eduard Akhunov	PI 192001
ExomeCapture-DAS5-001276	Cana Roxa	Landrace	T	Angola	Africa South	USDA GRIN	PI 192001
ExomeCapture-DAS5-001610	Maia do Vale	Cultivar	T	Angola	Africa South	USDA GRIN	PI 344017
ExomeCapture-DAS5-001002	T-2095	Unknown	C	Burundi	Africa South	USDA GRIN	PI 351876
ExomeCapture-DAS5-001007	T-2089	Unknown	C	Burundi	Africa South	USDA GRIN	PI 351870
ExomeCapture-DAS5-001521	JC 73 Selection	Unknown	C	Burundi	Africa South	USDA GRIN	PI 352105
ExomeCapture-DAS5-003428	T-2094	Unknown	C	Burundi	Africa South	USDA GRIN	PI 351875
ExomeCapture-DAS5-001365	ELS 6404-125	Landrace	C	Eritrea	Africa South	USDA GRIN	CItr 14811
ExomeCapture-DAS5-001368	ELS 6404-128-1	Landrace	C	Eritrea	Africa South	USDA GRIN	CItr 14817
ExomeCapture-DAS5-001163	9934	Landrace	C	Ethiopia	Africa South	USDA GRIN	PI 197250
ExomeCapture-DAS5-003524	1864	Landrace	C	Ethiopia	Africa South	USDA GRIN	PI 273990
ExomeCapture-WSC-7-6	Matte Lungo	Landrace	C	Ethiopia	Africa South	Eduard Akhunov	PI 192147
S125	WG_Ethiopia3	Cultivar	C	Ethiopia	Africa South	SNPHUB UNION
WW-456	Landrace	landrace	C	Ethiopia	Africa South	SNPHUB UNION
ExomeCapture-DAS5-001932	Tucursindi	Landrace	T	Ethiopia	Africa South	USDA GRIN	PI 534284
ExomeCapture-DAS5-001809	Rhodesian Sabanero	Cultivar	C	Kenia	Africa South	USDA GRIN	PI 230202
ExomeCapture-DAS5-003744	358-P.6.A	Cultivar	C	Kenia	Africa South	USDA GRIN	PI 238403
ExomeCapture-DAS5-003749	505.M.I.D.7	Cultivar	C	Kenia	Africa South	USDA GRIN	PI 254124
ExomeCapture-DAS5-003750	557.L.I.R.2	Cultivar	C	Kenia	Africa South	USDA GRIN	PI 254125
WW-283	AFRICA MAYO	Cultivar	C	Kenia	Africa South	SNPHUB UNION
WW-376	KENYA 350	Old cultivar	C	Kenia	Africa South	SNPHUB UNION
ExomeCapture-DAS5-001271	C9906	Cultivar	T	Kenia	Africa South	USDA GRIN	PI 118896
ExomeCapture-DAS5-001378	Equator KTI	Cultivar	T	Kenia	Africa South	USDA GRIN	PI 191638
ExomeCapture-DAS5-001548	Kenya Cheetah	Cultivar	T	Kenia	Africa South	USDA GRIN	PI 323399
ExomeCapture-DAS5-003753	C 10854	Cultivar	T	Kenia	Africa South	USDA GRIN	PI 124739
ExomeCapture-PI-61693	294	Landrace	C	Malawi	Africa South	Eduard Akhunov	PI 61693
ExomeCapture-DAS5-001100	40272	Unknown	C	Mali	Africa South	USDA GRIN	PI 374250
ExomeCapture-DAS5-003855	3564	Unknown	C	Mozambique	Africa South	USDA GRIN	PI 192146
WW-433	HOUMANA	Cultivar	T	Niger	Africa South	SNPHUB UNION
ExomeCapture-DAS5-003881	Dikwa 2	Unknown	C	Nigeria	Africa South	USDA GRIN	PI 384347
ExomeCapture-DAS5-003120	TOKWE	Cultivar	C	South Africa	Africa South	AWCC	112132
ExomeCapture-DAS5-004000	166-2-M-M	Cultivar	C	South Africa	Africa South	USDA GRIN	PI 170911
ExomeCapture-DAS5-004001	190/52	Cultivar	C	South Africa	Africa South	USDA GRIN	PI 224285
ExomeCapture-DAS5-004005	F430K20	Cultivar	C	South Africa	Africa South	USDA GRIN	PI 413005
ExomeCapture-DAS5-004657	Koalisie	Cultivar	C	South Africa	Africa South	USDA GRIN	PI 227197
ExomeCapture-DAS5-001866	Sonop	Cultivar	T	South Africa	Africa South	USDA GRIN	PI 227060
ExomeCapture-DAS5-001470	Hudeiba 154	Unknown	C	Sudan	Africa South	USDA GRIN	CItr 15185
ExomeCapture-DAS5-004027	109	Landrace	C	Sudan	Africa South	USDA GRIN	PI 481916
ExomeCapture-DAS5-004031	122	Landrace	C	Sudan	Africa South	USDA GRIN	PI 481922
ExomeCapture-WSC-4-5	123	Landrace	C	Sudan	Africa South	Eduard Akhunov	PI 481923
TW054	PI 52227	Cultivar	C	Sudan	Africa South	SNPHUB UNION
ExomeCapture-DAS5-001205	B 192	Unknown	C	Tanzania	Africa South	USDA GRIN	PI 203080
ExomeCapture-DAS5-001488	Idaho 1877 NR BJ	Cultivar	C	Zambia	Africa South	USDA GRIN	PI 234237
ExomeCapture-DAS5-001490	Idaho 1880 NR BA	Cultivar	C	Zambia	Africa South	USDA GRIN	PI 234238
ExomeCapture-DAS5-001491	Idaho 1880 NR BB	Cultivar	T	Zambia	Africa South	USDA GRIN	PI 234239
ExomeCapture-DAS5-001850	Shashi	Cultivar	C	Zimbabwe	Africa South	USDA GRIN	PI 479669
ExomeCapture-DAS5-002482	HUNYANI	Cultivar	C	Zimbabwe	Africa South	AWCC	115535
ExomeCapture-WATKINS-007692	Aus28164	Cultivar	C	Zimbabwe	Africa South	AWCC	101072
WW-416	S975-A4-A1	Breeding line	C	Zimbabwe	Africa South	SNPHUB UNION
WW-435	LIMPOPO	Cultivar	C	Zimbabwe	Africa South	SNPHUB UNION
ExomeCapture-DAS5-001471	Hunyani	Cultivar	T	Zimbabwe	Africa South	USDA GRIN	PI 314914
ExomeCapture-DAS5-001503	II-2809-1c1xmx10x(405)x	Cultivar	C	Guatemala	America Central	USDA GRIN	PI 231118
ExomeCapture-DAS5-004664	2710	Landrace	C	Guatemala	America Central	USDA GRIN	PI 195413
ExomeCapture-WSC-8-3	Criollo Santa Irene	Landrace	C	Guatemala	America Central	Eduard Akhunov	PI 245368
	Filin	Cultivar	T	Guatemala	America Central	This work
ExomeCapture-DAS5-001079	3418	Landrace	C	Honduras	America Central	USDA GRIN	PI 200762
C58	VA_Mexico	Cultivar	C	Mexico	America Central	SNPHUB UNION
ExomeCapture-Cltr-2804	CI 2804	Landrace	C	Mexico	America Central	Eduard Akhunov	CItr 2804
ExomeCapture-DAS5-001752	Perico 'S'	Cultivar	C	Mexico	America Central	USDA GRIN	PI 414993
ExomeCapture-DAS5-002004	GS50A T41.1	Landrace	C	Mexico	America Central	AWCC	150142
ExomeCapture-DAS5-002705	MAGPIE S	Cultivar	C	Mexico	America Central	AWCC	120389
ExomeCapture-DAS5-003794	26867-302Y-300M-OY	Other_species	C	Mexico	America Central	USDA GRIN	PI 520066
ExomeCapture-DAS5-003805	CIGM90.1291	Cultivar	C	Mexico	America Central	USDA GRIN	PI 613323
ExomeCapture-DAS5-003807	CIGM90.412	Cultivar	C	Mexico	America Central	USDA GRIN	PI 613317
ExomeCapture-DAS5-003809	CIGM91.344-1	Cultivar	C	Mexico	America Central	USDA GRIN	PI 613296
ExomeCapture-DAS5-003811	CIGM91.345-5	Cultivar	C	Mexico	America Central	USDA GRIN	PI 613289
ExomeCapture-DAS5-003815	CIGM98.748-1	Cultivar	C	Mexico	America Central	USDA GRIN	PI 614012
ExomeCapture-DAS5-CARA	Cara	Cultivar	C	Mexico	America Central	AWCC	128803
ExomeCapture-WATKINS-007199	Aus27375	Cultivar	C	Mexico	America Central	AWCC	100560
ExomeCapture-WATKINS-007221	Aus27398	Cultivar	C	Mexico	America Central	AWCC	100583
ExomeCapture-WATKINS-007233	Aus27411	Cultivar	C	Mexico	America Central	AWCC	100596
ExomeCapture-WATKINS-007251	Aus27429	Cultivar	C	Mexico	America Central	AWCC	100614
ExomeCapture-WSC-1-3	Opata 85	Cultivar	C	Mexico	America Central	Eduard Akhunov	PI 591776
ExomeCapture-WSC-2-4	Vorobey	Cultivar	C	Mexico	America Central	Eduard Akhunov	Vorobey
ExomeCapture-WSC-2-6	Pavon	Cultivar	C	Mexico	America Central	Eduard Akhunov	Pavon
ExomeCapture-WSC-6-9	Berkut	Cultivar	C	Mexico	America Central	Eduard Akhunov	Berkut
MEX-L1	CItr 2804	Cultivar	C	Mexico	America Central	SNPHUB UNION
WW-289	BUCKBUCKS	Breeding line	C	Mexico	America Central	SNPHUB UNION
WW-294	EMUS	Breeding line	C	Mexico	America Central	SNPHUB UNION
WW-301	Pitic 62	Cultivar	C	Mexico	America Central	SNPHUB UNION
WW-478	CHANATE	Cultivar	C	Mexico	America Central	SNPHUB UNION
	P10078	Breeding line	C	Mexico	America Central	This work
	Siete-Cerros-66	Cultivar	C	Mexico	America Central	This work
	Veery"S"	Breeding Line	C	Mexico	America Central	This work
	Qro94.1.1	Breeding Line	C	Mexico	America Central	This work
ExomeCapture-DAS5-001242	Bluebird 'S'	Cultivar	T	Mexico	America Central	USDA GRIN	PI 519357
ExomeCapture-DAS5-002249	CPI133872	Cultivar	T	Mexico	America Central	AWCC	144933
ExomeCapture-DAS5-002368	FASAN	Cultivar	T	Mexico	America Central	AWCC	124814
ExomeCapture-WATKINS-007412	Aus27875	Cultivar	T	Mexico	America Central	AWCC	100783
WW-484	Mexique 58	Breeding line	T	Mexico	America Central	SNPHUB UNION
WW-486	SYNTHETIQUE-W7984	Breeding line	T	Mexico	America Central	SNPHUB UNION
ExomeCapture-DAS5-001453	Hard Red Calcutta	Unknown	C	Canada	America North	USDA GRIN	CItr 15090
ExomeCapture-DAS5-003430	60 GRR 108	Cultivar	C	Canada	America North	USDA GRIN	CItr 14261
ExomeCapture-DAS5-004364	CI 6698	Cultivar	C	Canada	America North	USDA GRIN	CItr 6698
ExomeCapture-WATKINS-007472	Aus27937	Cultivar	C	Canada	America North	AWCC	100845
ExomeCapture-WATKINS-007650	Aus28120	Cultivar	C	Canada	America North	AWCC	101028
ExomeCapture-WATKINS-007678	Aus28149	Cultivar	C	Canada	America North	AWCC	101057
TW050	PI 583718	Cultivar	C	Canada	America North	SNPHUB UNION
WW-303	Coronation	Old cultivar	C	Canada	America North	SNPHUB UNION
WW-413	REDMAN	Old cultivar	C	Canada	America North	SNPHUB UNION
WW-428	KITCHENER	Old cultivar	C	Canada	America North	SNPHUB UNION
WW-429	STANLEY	Old cultivar	C	Canada	America North	SNPHUB UNION
	Reg-251	Cultivar	C	Canada	America North	This work
CAN-C1	Bluesky	Cultivar	T	Canada	America North	SNPHUB UNION
ExomeCapture-DAS5-002218	CDC RAMA	Cultivar	T	Canada	America North	AWCC	170319
WW-295	GLENLEA-CAN	Cultivar	T	Canada	America North	SNPHUB UNION
	Laser	Cultivar	T	Canada	America North	This work
	Trigo-Blanco	Landrace	C	Chile	America North	This work
	Minifen	Cultivar	T	Chile	America North	This work
C12	VA_America2	Cultivar	C	USA	America North	SNPHUB UNION
C18	VA_America8	Cultivar	C	USA	America North	SNPHUB UNION
C49	VA_America10	Cultivar	C	USA	America North	SNPHUB UNION
ExomeCapture-Choteau	.	Cultivar	C	USA	America North	Eduard Akhunov	.
ExomeCapture-DAS5-001165	99ID389	Cultivar	C	USA	America North	USDA GRIN	PI 619355
ExomeCapture-DAS5-001463	Hipro	Cultivar	C	USA	America North	USDA GRIN	PI 601074
ExomeCapture-DAS5-001495	UI Stone	Cultivar	C	USA	America North	USDA GRIN	PI 660550
ExomeCapture-DAS5-001582	Lathrop	Cultivar	C	USA	America North	USDA GRIN	CItr 13457
ExomeCapture-DAS5-001612	Male Sterile Soft Red Winter	Cultivar	C	USA	America North	USDA GRIN	PI 552989
ExomeCapture-DAS5-001731	OK75Abd-380	Cultivar	C	USA	America North	USDA GRIN	CItr 17470
ExomeCapture-DAS5-001872	SSL 87-88	Cultivar	C	USA	America North	USDA GRIN	PI 641760
ExomeCapture-DAS5-002775	MT 8192	Cultivar	C	USA	America North	AWCC	121938
ExomeCapture-DAS5-003063	SPINKCOTA	Cultivar	C	USA	America North	AWCC	121102
ExomeCapture-DAS5-003074	STEPHENS	Cultivar	C	USA	America North	AWCC	120567
ExomeCapture-DAS5-003109	TAM W-104	Cultivar	C	USA	America North	AWCC	120260
ExomeCapture-DAS5-003231	WESTBRED 906	Cultivar	C	USA	America North	AWCC	123310
ExomeCapture-DAS5-003232	WESTBRED 911	Cultivar	C	USA	America North	AWCC	122103
ExomeCapture-DAS5-003234	WHIT	Cultivar	C	USA	America North	AWCC	168265
ExomeCapture-DAS5-004165	900192	Cultivar	C	USA	America North	USDA GRIN	PI 620691
ExomeCapture-DAS5-004166	908164	Cultivar	C	USA	America North	USDA GRIN	PI 620694
ExomeCapture-DAS5-004173	97ARS 136	Cultivar	C	USA	America North	USDA GRIN	PI 615635
ExomeCapture-DAS5-004178	97ARS691	Cultivar	C	USA	America North	USDA GRIN	PI 602557
ExomeCapture-DAS5-004185	CH4 301-7	Unknown	C	USA	America North	USDA GRIN	PI 518791
ExomeCapture-DAS5-004408	FL 8150-J9-K1	Cultivar	C	USA	America North	USDA GRIN	PI 578040
ExomeCapture-DAS5-004431	H86-708	Other_species	C	USA	America North	USDA GRIN	PI 542466
ExomeCapture-DAS5-004473	KS94WGRC30	Cultivar	C	USA	America North	USDA GRIN	PI 586955
ExomeCapture-DAS5-004527	NWX008075	Cultivar	C	USA	America North	USDA GRIN	PI 619379
ExomeCapture-DAS5-004529	NWX008094	Cultivar	C	USA	America North	USDA GRIN	PI 619381
ExomeCapture-DAS5-004531	NWX008109	Cultivar	C	USA	America North	USDA GRIN	PI 619383
ExomeCapture-DAS5-004540	P921696	Cultivar	C	USA	America North	USDA GRIN	PI 633876
ExomeCapture-DAS5-004571	Richland	Cultivar	C	USA	America North	USDA GRIN	PI 632399
ExomeCapture-DAS5-004590	SSL 91-94	Cultivar	C	USA	America North	USDA GRIN	PI 641762
ExomeCapture-DAS5-004615	TX92D7374	Cultivar	C	USA	America North	USDA GRIN	PI 596273
ExomeCapture-DAS5-004667	99ID388	Cultivar	C	USA	America North	USDA GRIN	PI 619354
ExomeCapture-DAS5-LEWJAIN	Lewjain	Cultivar	C	USA	America North	AWCC	121578
ExomeCapture-DAS5-MDM	MDM	Cultivar	C	USA	America North	USDA GRIN	PI 634716
ExomeCapture-WSC-2-2	Clear White + Hope FT-B1	Cultivar	C	USA	America North	Eduard Akhunov	PI 672004
ExomeCapture-WSC-3-12	patwin+yr5+yr15+2ns	Cultivar	C	USA	America North	Eduard Akhunov	acc2
ExomeCapture-WSC-3-7	UC1041+Yr5+Yr15+2ns+gpc+lr47	Cultivar	C	USA	America North	Eduard Akhunov	acc1
ExomeCapture-WSC-4-1	clear white+yr5+yr15+2NS+gpc+lr34	Cultivar	C	USA	America North	Eduard Akhunov	acc5
MP004	CI 12203(GanSu96)	Cultivar	C	USA	America North	SNPHUB UNION
MP005	Early Premium(ZaoYangMai)	Cultivar	C	USA	America North	SNPHUB UNION
S231	CLARK	Cultivar	C	USA	America North	SNPHUB UNION
S232	Atlas 66	Cultivar	C	USA	America North	SNPHUB UNION
S234	SPARK	Cultivar	C	USA	America North	SNPHUB UNION
USA-C1	Pronghorn	Cultivar	C	USA	America North	SNPHUB UNION
WW-080	Minhardi Min. 1505	Cultivar	C	USA	America North	SNPHUB UNION
WW-091	Fulcaster	Cultivar	C	USA	America North	SNPHUB UNION
WW-092	Saline	Cultivar	C	USA	America North	SNPHUB UNION
WW-093	Red Hussar	Cultivar	C	USA	America North	SNPHUB UNION
WW-097	Newsar	Cultivar	C	USA	America North	SNPHUB UNION
WW-298	MINTURK	Old cultivar	C	USA	America North	SNPHUB UNION
WW-335	Blueboy	Cultivar	C	USA	America North	SNPHUB UNION
WW-357	FLINT	landrace	C	USA	America North	SNPHUB UNION
WW-481	FRONTHATCH	Cultivar	C	USA	America North	SNPHUB UNION
	Faro	Cultivar	C	USA	America North	This work
	Fs059	NA	C	USA	America North	This work
	FS198	NA	C	USA	America North	This work
	Freedom	Cultivar	C	USA	America North	This work
C13	VA_America3	Cultivar	T	USA	America North	SNPHUB UNION
C15	VA_America5	Cultivar	T	USA	America North	SNPHUB UNION
C16	VA_America6	Cultivar	T	USA	America North	SNPHUB UNION
C17	VA_America7	Cultivar	T	USA	America North	SNPHUB UNION
C19	VA_America9	Cultivar	T	USA	America North	SNPHUB UNION
ExomeCapture-DAS5-001756	PI351993-sel-fhb	Cultivar	T	USA	America North	USDA GRIN	PI 644146
ExomeCapture-DAS5-002311	DOWNY	Cultivar	T	USA	America North	AWCC	120513
ExomeCapture-DAS5-004161	3920068	Cultivar	T	USA	America North	USDA GRIN	PI 620689
ExomeCapture-DAS5-004167	908237	Cultivar	T	USA	America North	USDA GRIN	PI 620674
ExomeCapture-DAS5-004183	Bearded Spelt	Other_species	T	USA	America North	USDA GRIN	PI 168680
ExomeCapture-DAS5-004310	75R38	Cultivar	T	USA	America North	USDA GRIN	PI 473556
ExomeCapture-DAS5-004550	PR267	Cultivar	T	USA	America North	USDA GRIN	PI 591555
ExomeCapture-DAS5-004557	Purdue TBR 76-1-3	Cultivar	T	USA	America North	USDA GRIN	CItr 17768
ExomeCapture-Vida	Vida	Cultivar	T	USA	America North	Eduard Akhunov	PI 642366
ExomeCapture-WSC-3-13	rsl5+yr5+yr15+1+gpc	Cultivar	T	USA	America North	Eduard Akhunov	acc3
WW-108	Smogger	Cultivar	T	USA	America North	SNPHUB UNION
WW-280	11IWSWSN14	Breeding line	T	USA	America North	SNPHUB UNION
ExomeCapture-DAS5-001508	Inca	Cultivar	C	Argentina	America South	USDA GRIN	PI 351303
ExomeCapture-DAS5-002014	ACA 320	Cultivar	C	Argentina	America South	AWCC	173264
ExomeCapture-DAS5-002017	ACA 903B	Cultivar	C	Argentina	America South	AWCC	173267
ExomeCapture-DAS5-002166	BUCK 75 ANIVERSARIO	Cultivar	C	Argentina	America South	AWCC	173286
ExomeCapture-DAS5-002173	BUCK HUANCHEN	Cultivar	C	Argentina	America South	AWCC	173288
ExomeCapture-DAS5-002174	BUCK MALEVO	Cultivar	C	Argentina	America South	AWCC	173289
ExomeCapture-DAS5-002176	BUCK MANANTIALES	Cultivar	C	Argentina	America South	AWCC	112351
ExomeCapture-DAS5-002180	BUCK METEORO	Cultivar	C	Argentina	America South	AWCC	173291
ExomeCapture-DAS5-002192	BUCK RANQUEL	Cultivar	C	Argentina	America South	AWCC	173293
ExomeCapture-DAS5-002255	CRONOX	Cultivar	C	Argentina	America South	AWCC	173269
ExomeCapture-DAS5-002549	KLEIN 38 MA	Cultivar	C	Argentina	America South	AWCC	101422
ExomeCapture-DAS5-002550	KLEIN 63	Cultivar	C	Argentina	America South	AWCC	102748
ExomeCapture-DAS5-002553	KLEIN ANIVERSARI	Cultivar	C	Argentina	America South	AWCC	102754
ExomeCapture-DAS5-002555	KLEIN CACIQUE	Cultivar	C	Argentina	America South	AWCC	146226
ExomeCapture-DAS5-002563	KLEIN COMPACTA	Cultivar	C	Argentina	America South	AWCC	102755
ExomeCapture-DAS5-002565	KLEIN DON ENRIQUE	Cultivar	C	Argentina	America South	AWCC	165727
ExomeCapture-DAS5-002566	KLEIN ESCORPION	Cultivar	C	Argentina	America South	AWCC	165722
ExomeCapture-DAS5-002567	KLEIN EXITO	Cultivar	C	Argentina	America South	AWCC	100425
ExomeCapture-DAS5-002570	KLEIN GRANADERO	Cultivar	C	Argentina	America South	AWCC	102757
ExomeCapture-DAS5-002577	KLEIN LEON	Cultivar	C	Argentina	America South	AWCC	173301
ExomeCapture-DAS5-002590	KLEIN TAURO	Cultivar	C	Argentina	America South	AWCC	167256
ExomeCapture-DAS5-002594	KLEIN TRIUNFO	Cultivar	C	Argentina	America South	AWCC	119463
ExomeCapture-DAS5-003070	SRM NOGAL	Cultivar	C	Argentina	America South	AWCC	173314
ExomeCapture-DAS5-003296	D.I.V. 6714	Cultivar	C	Argentina	America South	USDA GRIN	PI 213593
ExomeCapture-DAS5-003299	D.I.V. 6723	Cultivar	C	Argentina	America South	USDA GRIN	PI 213602
ExomeCapture-DAS5-004349	Buck 12/52	Cultivar	C	Argentina	America South	USDA GRIN	PI 213679
ExomeCapture-WATKINS-007065	Aus27230	Cultivar	C	Argentina	America South	AWCC	100415
ExomeCapture-WATKINS-007070	Aus27235	Cultivar	C	Argentina	America South	AWCC	100420
ExomeCapture-WSC-2-5	Klein Chamaco	Cultivar	C	Argentina	America South	Eduard Akhunov	Klein Chamaco
WW-383	M45/66	Breeding line	C	Argentina	America South	SNPHUB UNION
WW-410	PATO	Cultivar	C	Argentina	America South	SNPHUB UNION
ExomeCapture-DAS5-001845	Sel. 49-2914 H1096	Cultivar	T	Argentina	America South	USDA GRIN	PI 189831
ExomeCapture-DAS5-002584	KLEIN PROTEO	Cultivar	T	Argentina	America South	AWCC	167260
ExomeCapture-DAS5-004653	Gzal. Mitre	Unknown	T	Argentina	America South	USDA GRIN	PI 213572
ExomeCapture-DAS5-002237	CHINOLI 70	Cultivar	C	Bhutan	America South	AWCC	120948
ExomeCapture-WSC-7-9	Florentino	Landrace	C	Bhutan	America South	Eduard Akhunov	PI 565213
ExomeCapture-DAS5-003387	Gabo	Landrace	T	Bhutan	America South	USDA GRIN	PI 565218
BRA-L1	PI 153785	Cultivar	C	Brazil	America South	Nature Genetics, 2024
ExomeCapture-DAS5-001730	Ofaie	Cultivar	C	Brazil	America South	USDA GRIN	PI 584920
ExomeCapture-DAS5-003402	8475-59	Cultivar	C	Brazil	America South	USDA GRIN	CItr 14371
ExomeCapture-WATKINS-007179	BRAZIL 1	Landrace	C	Brazil	America South	AWCC	131557
ExomeCapture-WATKINS-007705	Aus28177	Cultivar	C	Brazil	America South	AWCC	101085
ExomeCapture-WSC-8-9	Goiana	Landrace	C	Brazil	America South	Eduard Akhunov	PI 153785
TW053	PI 153785	Cultivar	C	Brazil	America South	SNPHUB UNION
WW-371	IAS 1	Old cultivar	C	Brazil	America South	SNPHUB UNION
	Robadinho	NA	C	Brazil	America South	This work
ExomeCapture-DAS5-003405	CEP 75336	Cultivar	T	Brazil	America South	USDA GRIN	PI 520282
ExomeCapture-DAS5-003410	Esteana	Cultivar	T	Brazil	America South	USDA GRIN	CItr 12811
WW-343	COTIPORA	Cultivar	T	Brazil	America South	SNPHUB UNION
	Lageadinho	Cultivar	T	Brazil	America South	This work
	Colotana	Cultivar	T	Brazil	America South	This work
	Jacui	Cultivar	T	Brazil	America South	This work
	Carazinho	Cultivar	T	Brazil	America South	This work
CHL-C1	Ourou(orofen)	Cultivar	C	Chile	America South	SNPHUB UNION
ExomeCapture-DAS5-003442	A4920-52P-2P-2P	Cultivar	C	Chile	America South	USDA GRIN	PI 519683
ExomeCapture-DAS5-003447	CH-7790-12P-9P-1P-1P	Cultivar	C	Chile	America South	USDA GRIN	PI 519580
ExomeCapture-DAS5-004288	403	Landrace	C	Chile	America South	USDA GRIN	PI 436435
ExomeCapture-DAS5-001008	102	Landrace	T	Chile	America South	USDA GRIN	PI 436262
MP008	Orofen(OuRou)	Cultivar	T	Chile	America South	SNPHUB UNION
ExomeCapture-DAS5-001666	Napo 63	Cultivar	C	Colombia	America South	USDA GRIN	PI 352190
ExomeCapture-DAS5-003470	13895-5T-1B-1T	Cultivar	C	Colombia	America South	USDA GRIN	PI 519488
ExomeCapture-DAS5-003471	2821-3B-1B-2B-5T	Cultivar	C	Colombia	America South	USDA GRIN	CItr 14204
WW-284	ANDES 56	Old cultivar	C	Colombia	America South	SNPHUB UNION
ExomeCapture-DAS5-001955	VI 121.2.13B.2T.2B	Cultivar	T	Colombia	America South	USDA GRIN	PI 519489
ExomeCapture-DAS5-003123	TOTA 63	Cultivar	T	Colombia	America South	AWCC	101398
ExomeCapture-DAS5-003468	13340	Unknown	T	Colombia	America South	USDA GRIN	PI 378910
ExomeCapture-DAS5-001191	Amazonas	Cultivar	C	Ecuador	America South	USDA GRIN	PI 343736
ExomeCapture-DAS5-001572	Kurtur No. 1	Cultivar	C	Ecuador	America South	USDA GRIN	PI 223190
ExomeCapture-DAS5-003501	Colorado	Unknown	C	Ecuador	America South	USDA GRIN	PI 286544
ExomeCapture-DAS5-003497	9067-2B-1T-1B-1T-1B-2T	Cultivar	T	Ecuador	America South	USDA GRIN	CItr 14397
ExomeCapture-DAS5-001524	Jhiasevava	Unknown	C	Paraguay	America South	USDA GRIN	PI 230651
ExomeCapture-DAS5-003903	1B-55	Cultivar	C	Peru	America South	USDA GRIN	PI 232785
ExomeCapture-DAS5-003905	24B-55	Cultivar	C	Peru	America South	USDA GRIN	PI 232803
ExomeCapture-DAS5-003908	31B-55	Cultivar	C	Peru	America South	USDA GRIN	PI 232810
ExomeCapture-DAS5-003909	60	Cultivar	C	Peru	America South	USDA GRIN	PI 205722
ExomeCapture-DAS5-003911	79	Cultivar	C	Peru	America South	USDA GRIN	PI 205731
ExomeCapture-WSC-5-7	Trigo	Landrace	C	Peru	America South	Eduard Akhunov	PI 477870
ExomeCapture-DAS5-003904	20B-55	Cultivar	T	Peru	America South	USDA GRIN	PI 232798
ExomeCapture-DAS5-003907	20897	Cultivar	T	Peru	America South	USDA GRIN	CItr 14400
ExomeCapture-DAS5-004698	Trigo	Landrace	T	Peru	America South	USDA GRIN	PI 477891
ExomeCapture-DAS5-001042	164-446	Cultivar	C	Uruguay	America South	USDA GRIN	PI 225522
ExomeCapture-DAS5-001755	Petirrojo	Cultivar	C	Uruguay	America South	USDA GRIN	PI 225371
ExomeCapture-DAS5-004226	63-569	Cultivar	C	Uruguay	America South	USDA GRIN	PI 225424
ExomeCapture-DAS5-004229	Americano 44D	Cultivar	C	Uruguay	America South	USDA GRIN	PI 191937
URY-L1	PI 43344	Cultivar	C	Uruguay	America South	SNPHUB UNION
ExomeCapture-DAS5-002852	PETIRROJO	Cultivar	T	Uruguay	America South	AWCC	100781
ExomeCapture-DAS5-004212	123-364	Cultivar	T	Uruguay	America South	USDA GRIN	PI 225482
ExomeCapture-DAS5-004217	142-929	Cultivar	T	Uruguay	America South	USDA GRIN	PI 225500
ExomeCapture-PI-43355	Pelon	Landrace	T	Uruguay	America South	Eduard Akhunov	PI 43355
URY-L2	PI 43364	Cultivar	T	Uruguay	America South	SNPHUB UNION
WW-354	ESTANZUELA DORADO	Cultivar	T	Uruguay	America South	SNPHUB UNION
ExomeCapture-DAS5-001433	Grande del Norte	Landrace	C	Venezuela	America South	USDA GRIN	PI 62362
ExomeCapture-WSC-4-6	.	Landrace	C	Bhutan	Asia East	Eduard Akhunov	PI481718
TW051	PI 481712	Cultivar	C	Bhutan	Asia East	SNPHUB UNION
C31	VA_India1	Cultivar	C	India	Asia East	SNPHUB UNION
C32	VA_India2	Cultivar	C	India	Asia East	SNPHUB UNION
C33	LR_India1	Landrace	C	India	Asia East	SNPHUB UNION
C34	LR_India2	Landrace	C	India	Asia East	SNPHUB UNION
C35	LR_India3	Landrace	C	India	Asia East	SNPHUB UNION
ExomeCapture-DAS5-001047	176	Landrace	C	India	Asia East	USDA GRIN	PI 57989
ExomeCapture-DAS5-001550	Kharchia	Landrace	C	India	Asia East	USDA GRIN	PI 322279
ExomeCapture-DAS5-002802	NP 201	Other_species	C	India	Asia East	AWCC	111926
ExomeCapture-WATKINS-007339	INDIA 102	Landrace	C	India	Asia East	AWCC	131728
ExomeCapture-WATKINS-007350	INDIA 161	Landrace	C	India	Asia East	AWCC	131739
ExomeCapture-WATKINS-007383	INDIA 281	Landrace	C	India	Asia East	AWCC	131772
ExomeCapture-WATKINS-007388	INDIA 300	Landrace	C	India	Asia East	AWCC	131777
ExomeCapture-WATKINS-007398	INDIA 328	Landrace	C	India	Asia East	AWCC	131787
ExomeCapture-WATKINS-007401	INDIA 335	Landrace	C	India	Asia East	AWCC	131790
ExomeCapture-WATKINS-007561	Aus28028	Cultivar	C	India	Asia East	AWCC	100936
ExomeCapture-WATKINS-007576	Aus28044	Cultivar	C	India	Asia East	AWCC	100952
ExomeCapture-WATKINS-007581	INDIA 1	Landrace	C	India	Asia East	AWCC	131976
ExomeCapture-WATKINS-007585	INDIA 114	Landrace	C	India	Asia East	AWCC	131980
ExomeCapture-WATKINS-007588	Aus28057	Cultivar	C	India	Asia East	AWCC	100965
ExomeCapture-WATKINS-007604	INDIA 210	Landrace	C	India	Asia East	AWCC	131999
ExomeCapture-WATKINS-007800	INDIA 207	Landrace	C	India	Asia East	AWCC	132214
ExomeCapture-WSC-1-9	PBW434	Cultivar	C	India	Asia East	Eduard Akhunov	.
ExomeCapture-WSC-6-1	Dharwar Dry	Cultivar	C	India	Asia East	Eduard Akhunov	Dharwar Dry
ExomeCapture-WSC-8-5	9726	Landrace	C	India	Asia East	Eduard Akhunov	PI 166180
IND-L1	139	Cultivar	C	India	Asia East	SNPHUB UNION
IND-L2	W144	Cultivar	C	India	Asia East	SNPHUB UNION
S208	WG_FHZIndia	Cultivar	C	India	Asia East	SNPHUB UNION
TW025	PI 42013	Cultivar	C	India	Asia East	SNPHUB UNION
TW028	PI 337997	Cultivar	C	India	Asia East	SNPHUB UNION
WW-146		Cultivar	C	India	Asia East	SNPHUB UNION
WW-147		Cultivar	C	India	Asia East	SNPHUB UNION
WW-457	Punjab Tipe 24	landrace	C	India	Asia East	SNPHUB UNION
WW-458	Punjab Tipe 15	landrace	C	India	Asia East	SNPHUB UNION
WW-487	Punjab Tipe 18	Landrace	C	India	Asia East	SNPHUB UNION
WW-495	Dolatkhani (white)	Landrace	C	India	Asia East	SNPHUB UNION
WW-496	Gahu (Nepali) or Kyo (Sikkimese)	Landrace	C	India	Asia East	SNPHUB UNION
WW-497	Desi	Landrace	C	India	Asia East	SNPHUB UNION
WW-501	Soor Ghanum	Landrace	C	India	Asia East	SNPHUB UNION
WW-508	Gahu (Nepali) or Kyo (Sikkimese)	Landrace	C	India	Asia East	SNPHUB UNION
ExomeCapture-WATKINS-007802	Aus28770	Other_species	T	India	Asia East	AWCC	101198
ExomeCapture-DAS5-001696	Norin 36	Cultivar	C	Japan	Asia East	USDA GRIN	PI 155269
ExomeCapture-DAS5-001830	Sakigake Komugi	Cultivar	C	Japan	Asia East	USDA GRIN	PI 427285
ExomeCapture-DAS5-002487	INAYAMA	Cultivar	C	Japan	Asia East	AWCC	116089
ExomeCapture-DAS5-003119	TOKAI 66	Cultivar	C	Japan	Asia East	AWCC	116088
ExomeCapture-DAS5-003725	17	Cultivar	C	Japan	Asia East	USDA GRIN	PI 197115
ExomeCapture-DAS5-003726	3	Cultivar	C	Japan	Asia East	USDA GRIN	PI 197109
ExomeCapture-DAS5-004581	Shimofusa Komugi	Cultivar	C	Japan	Asia East	USDA GRIN	PI 384008
ExomeCapture-WSC-4-8	Inayama	Landrace	C	Japan	Asia East	Eduard Akhunov	PI 382150
JPN-L1	Shirokawa Shiro	Cultivar	C	Japan	Asia East	SNPHUB UNION
S238	WG_JPNongLin10	Cultivar	C	Japan	Asia East	SNPHUB UNION
WW-029	ASAKAZE-KOMUGI	Breeding line	C	Japan	Asia East	SNPHUB UNION
WW-074	Norin 16	Cultivar	C	Japan	Asia East	SNPHUB UNION
WW-079	Norin 4	Cultivar	C	Japan	Asia East	SNPHUB UNION
WW-083	Shirasay-Ibaragi 2	Cultivar	C	Japan	Asia East	SNPHUB UNION
WW-300	NYU BAY	Cultivar	C	Japan	Asia East	SNPHUB UNION
WW-358	FUKUHOKOMUGI	Cultivar	C	Japan	Asia East	SNPHUB UNION
WW-485	NORIN 29	Old cultivar	C	Japan	Asia East	SNPHUB UNION
ExomeCapture-DAS5-003729	Akakkowa Aka	Unknown	T	Japan	Asia East	USDA GRIN	PI 285896
ExomeCapture-DAS5-003731	Furutsu Masari	Cultivar	T	Japan	Asia East	USDA GRIN	PI 383988
MP015	Akagomughi(ChiXiaoMai)	Cultivar	T	Japan	Asia East	SNPHUB UNION
WW-417	SEU SEUN 27	Old cultivar	C	Korea	Asia East	SNPHUB UNION
WW-076		Cultivar	C	Korea, North	Asia East	SNPHUB UNION
ExomeCapture-WSC-8-1	Poubiru	Landrace	T	Korea, North	Asia East	Eduard Akhunov	PI 82469
ExomeCapture-DAS5-002505	JANG KWANG	Cultivar	C	Korea, Sourth	Asia East	AWCC	122117
ExomeCapture-DAS5-002811	NW59A	Landrace	C	Nepal	Asia East	AWCC	114997
ExomeCapture-DAS5-003874	145	Landrace	C	Nepal	Asia East	USDA GRIN	PI 445734
ExomeCapture-WSC-4-3	48B	Landrace	C	Nepal	Asia East	Eduard Akhunov	PI 406517
ExomeCapture-WSC-5-13	148	Landrace	C	Nepal	Asia East	Eduard Akhunov	PI 445736
S206	WG_FHZNepal6	Cultivar	C	Nepal	Asia East	SNPHUB UNION
S207	WG_FHZNepal7	Cultivar	C	Nepal	Asia East	SNPHUB UNION
WW-138		Cultivar	C	Nepal	Asia East	SNPHUB UNION
WW-140		Cultivar	C	Nepal	Asia East	SNPHUB UNION
WW-397	NACHIPUNDO	Old cultivar	C	Nepal	Asia East	SNPHUB UNION
WW-414	RITAK	Old cultivar	C	Nepal	Asia East	SNPHUB UNION
WW-477	BENCHUNG	Old cultivar	C	Nepal	Asia East	SNPHUB UNION
WW-479	CHIRKUNG	Old cultivar	C	Nepal	Asia East	SNPHUB UNION
WW-480	CHYAMTANG	Old cultivar	C	Nepal	Asia East	SNPHUB UNION
WW-483	KULUNG	Old cultivar	C	Nepal	Asia East	SNPHUB UNION
ExomeCapture-Cltr-15134	Local White	Landrace	C	Pakistan	Asia East	Eduard Akhunov	CItr 15134
ExomeCapture-DAS5-001341	Dirk	Unknown	C	Pakistan	Asia East	USDA GRIN	PI 270045
ExomeCapture-WSC-6-8	Chakwal86	Cultivar	C	Pakistan	Asia East	Eduard Akhunov	Chakwal86
MP012	Mexipak 66(MoBa66)	Cultivar	C	Pakistan	Asia East	SNPHUB UNION
PAK-L1	Type No. 7	Cultivar	C	Pakistan	Asia East	SNPHUB UNION
PAK-L2	Type No. 16	Cultivar	C	Pakistan	Asia East	SNPHUB UNION
PAK-L3	Type No. 23	Cultivar	C	Pakistan	Asia East	SNPHUB UNION
TW001	PI 572851	Cultivar	C	Pakistan	Asia East	SNPHUB UNION
TW026	PI 40942	Cultivar	C	Pakistan	Asia East	SNPHUB UNION
TW027	PI 277164	Cultivar	C	Pakistan	Asia East	SNPHUB UNION
TW029	PI 182118	Cultivar	C	Pakistan	Asia East	SNPHUB UNION
WW-104		Cultivar	C	Pakistan	Asia East	SNPHUB UNION
WW-109		Cultivar	C	Pakistan	Asia East	SNPHUB UNION
WW-215	Pashmak	Landrace	C	Pakistan	Asia East	SNPHUB UNION
WW-218		Landrace	C	Pakistan	Asia East	SNPHUB UNION
WW-463	Soor Ghanum	landrace	C	Pakistan	Asia East	SNPHUB UNION
WW-469	Spin121var12536	Old cultivar	C	Pakistan	Asia East	SNPHUB UNION
ExomeCapture-Cltr-4175	Saracen	Landrace	C	Philippines	Asia East	Eduard Akhunov	CITR 4175
AFG-L1	12677	Cultivar	C	Afghanistan	Asia Middle	Nature Genetics, 2019
AFG-L2	4171	Cultivar	C	Afghanistan	Asia Middle	Nature Genetics, 2020
AFG-L3	429	Cultivar	C	Afghanistan	Asia Middle	Nature Genetics, 2021
C26	LR_Afghanistan1	Landrace	C	Afghanistan	Asia Middle	SNPHUB UNION
C27	LR_Afghanistan2	Landrace	C	Afghanistan	Asia Middle	SNPHUB UNION
C28	LR_Afghanistan3	Landrace	C	Afghanistan	Asia Middle	SNPHUB UNION
ExomeCapture-DAS5-003279	4617	Landrace	C	Afghanistan	Asia Middle	USDA GRIN	PI 135048
ExomeCapture-DAS5-003288	FAO 26.430	Landrace	C	Afghanistan	Asia Middle	USDA GRIN	PI 347171
ExomeCapture-DAS5-004674	Bahri Sirhosha	Landrace	C	Afghanistan	Asia Middle	USDA GRIN	PI 347110
ExomeCapture-WATKINS-007048	AFGHANISTAN 52	Landrace	C	Afghanistan	Asia Middle	AWCC	131417
ExomeCapture-WATKINS-007049	AFGHANISTAN 53	Landrace	C	Afghanistan	Asia Middle	AWCC	131418
ExomeCapture-WATKINS-007108	AFGHANISTAN 23	Landrace	C	Afghanistan	Asia Middle	AWCC	131486
ExomeCapture-WATKINS-007117	AFGHANISTAN 93	Landrace	C	Afghanistan	Asia Middle	AWCC	131495
ExomeCapture-WATKINS-007770	AFGHANISTAN 2	Landrace	C	Afghanistan	Asia Middle	AWCC	132175
ExomeCapture-WSC-4-2	805	Landrace	C	Afghanistan	Asia Middle	Eduard Akhunov	PI 366716
ExomeCapture-WSC-4-9	1150	Landrace	C	Afghanistan	Asia Middle	Eduard Akhunov	PI 366905
WW-207	H996	Landrace	C	Afghanistan	Asia Middle	SNPHUB UNION
WW-208	H995	Landrace	C	Afghanistan	Asia Middle	SNPHUB UNION
WW-209	H1001	Landrace	C	Afghanistan	Asia Middle	SNPHUB UNION
WW-315	A4	Breeding line	C	Afghanistan	Asia Middle	SNPHUB UNION
WW-503		Landrace	C	Afghanistan	Asia Middle	SNPHUB UNION
ExomeCapture-DAS5-001950	Vardenik 9	Other_species	C	Armenia	Asia Middle	USDA GRIN	PI 372151
ExomeCapture-DAS5-003163	UKRAINE W94508	Landrace	C	Armenia	Asia Middle	AWCC	131944
ExomeCapture-DAS5-003301	298	Other_species	C	Armenia	Asia Middle	USDA GRIN	PI 94673
ExomeCapture-DAS5-003308	66BSR	Landrace	C	Armenia	Asia Middle	USDA GRIN	PI 94380
ExomeCapture-WATKINS-007137	ARMENIA W94379	Landrace	C	Armenia	Asia Middle	AWCC	131515
ExomeCapture-WATKINS-007789	ARMENIA W94373	Landrace	C	Armenia	Asia Middle	AWCC	132194
S122	WG_Armenia1	Cultivar	C	Armenia	Asia Middle	SNPHUB UNION
TW047	TRI 7315	Cultivar	C	Armenia	Asia Middle	SNPHUB UNION
WW-211	Karmraat	Landrace	C	Armenia	Asia Middle	SNPHUB UNION
WW-226		Landrace	C	Armenia	Asia Middle	SNPHUB UNION
WW-452	Landrace	landrace	C	Armenia	Asia Middle	SNPHUB UNION
ExomeCapture-DAS5-004465	Kirda Boogda	Landrace	C	Azerbaijan	Asia Middle	USDA GRIN	PI 73361
ExomeCapture-WATKINS-007170	AZERBAIJAN W1355	Landrace	C	Azerbaijan	Asia Middle	AWCC	131548
ExomeCapture-WATKINS-007784	AZERBAIJAN W73337	Landrace	C	Azerbaijan	Asia Middle	AWCC	132189
S134	WG_Azerbaijan3	Cultivar	C	Azerbaijan	Asia Middle	SNPHUB UNION
WW-210		Landrace	C	Azerbaijan	Asia Middle	SNPHUB UNION
WW-214		Landrace	C	Azerbaijan	Asia Middle	SNPHUB UNION
WW-222		Landrace	C	Azerbaijan	Asia Middle	SNPHUB UNION
WW-474	Landrace	landrace	C	Azerbaijan	Asia Middle	SNPHUB UNION
ExomeCapture-DAS5-003480	FAO 29.913	Landrace	C	Cyprus	Asia Middle	USDA GRIN	PI 608795
ExomeCapture-WATKINS-007826	CYPRUS KYPEROUNDA	Other_species	C	Cyprus	Asia Middle	AWCC	132255
ExomeCapture-WSC-7-4	.	Landrace	T	Cyprus	Asia Middle	Eduard Akhunov	PI 210945
ExomeCapture-DAS5-003577	H Tri 13615/87	Other_species	C	Georgia	Asia Middle	USDA GRIN	PI 572912
ExomeCapture-PI-572692	AW 7200/90	Landrace	C	Georgia	Asia Middle	Eduard Akhunov	PI 572692
ExomeCapture-WATKINS-007824	GEORGIA W10107	Other_species	C	Georgia	Asia Middle	AWCC	132253
GEO-L1	PI 57157	Cultivar	C	Georgia	Asia Middle	SNPHUB UNION
S128	WG_Georgia7	Cultivar	C	Georgia	Asia Middle	SNPHUB UNION
S129	WG_Georgia9	Cultivar	C	Georgia	Asia Middle	SNPHUB UNION
TW008	PI 572910	Cultivar	C	Georgia	Asia Middle	SNPHUB UNION
TW009	PI 572909	Cultivar	C	Georgia	Asia Middle	SNPHUB UNION
TW010	TRI 13602	Cultivar	C	Georgia	Asia Middle	SNPHUB UNION
WW-462	Landrace	landrace	C	Georgia	Asia Middle	SNPHUB UNION
ExomeCapture-DAS5-003574	CI 7092	Landrace	T	Georgia	Asia Middle	USDA GRIN	PI 57145
ExomeCapture-DAS5-002114	BELOKOLOSKA	Cultivar	C	Iran	Asia Middle	AWCC	107711
ExomeCapture-DAS5-003641	1668	Landrace	C	Iran	Asia Middle	USDA GRIN	PI 222677
ExomeCapture-DAS5-003654	5466	Landrace	C	Iran	Asia Middle	USDA GRIN	PI 243727
ExomeCapture-DAS5-003659	5519	Landrace	C	Iran	Asia Middle	USDA GRIN	PI 243776
ExomeCapture-DAS5-003660	5520	Landrace	C	Iran	Asia Middle	USDA GRIN	PI 243777
ExomeCapture-DAS5-003669	85	Other_species	C	Iran	Asia Middle	USDA GRIN	PI 225271
ExomeCapture-DAS5-003670	86	Landrace	C	Iran	Asia Middle	USDA GRIN	PI 268305
ExomeCapture-WATKINS-007470	PERSIA 69	Landrace	C	Iran	Asia Middle	AWCC	131861
ExomeCapture-WATKINS-007691	PERSIA 20	Landrace	C	Iran	Asia Middle	AWCC	132089
ExomeCapture-WATKINS-007697	PERSIA 3	Landrace	C	Iran	Asia Middle	AWCC	132095
ExomeCapture-WATKINS-007702	PERSIA 56	Landrace	C	Iran	Asia Middle	AWCC	132100
ExomeCapture-WATKINS-007708	PERSIA 6	Landrace	C	Iran	Asia Middle	AWCC	132106
ExomeCapture-WATKINS-007715	PERSIA 8	Landrace	C	Iran	Asia Middle	AWCC	132113
ExomeCapture-WSC-7-2	1660	Landrace	C	Iran	Asia Middle	Eduard Akhunov	PI 222669
IRN-L1	Dame	Cultivar	C	Iran	Asia Middle	SNPHUB UNION
IRN-L2	93	Cultivar	C	Iran	Asia Middle	SNPHUB UNION
IRN-L3	IWA8604270	Cultivar	C	Iran	Asia Middle	SNPHUB UNION
IRN-L4	IWA8604735	Cultivar	C	Iran	Asia Middle	SNPHUB UNION
WW-197		Cultivar	C	Iran	Asia Middle	SNPHUB UNION
WW-223		Landrace	C	Iran	Asia Middle	SNPHUB UNION
WW-224		Landrace	C	Iran	Asia Middle	SNPHUB UNION
ExomeCapture-DAS5-003689	572	Landrace	C	Iraq	Asia Middle	USDA GRIN	PI 70714
ExomeCapture-DAS5-003690	76	Landrace	C	Iraq	Asia Middle	USDA GRIN	PI 70695
ExomeCapture-WSC-7-8	Kurd	Landrace	C	Iraq	Asia Middle	Eduard Akhunov	PI 8813
IRQ-L1	171	Cultivar	C	Iraq	Asia Middle	SNPHUB UNION
IRQ-L2	Homara	Cultivar	C	Iraq	Asia Middle	SNPHUB UNION
IRQ-L3	Krata	Cultivar	C	Iraq	Asia Middle	SNPHUB UNION
IRQ-L4	Mania	Cultivar	C	Iraq	Asia Middle	SNPHUB UNION
	Homara-No-44	Landrace	C	Iraq	Asia Middle	This work
ExomeCapture-WATKINS-007638	IRAQ 29	Landrace	T	Iraq	Asia Middle	AWCC	132034
C60	VA_Israel	Cultivar	C	Israel	Asia Middle	SNPHUB UNION
ExomeCapture-DAS5-001016	1117/83	Cultivar	C	Israel	Asia Middle	USDA GRIN	PI 508391
ExomeCapture-DAS5-001225	Bet Dagan	Cultivar	C	Israel	Asia Middle	USDA GRIN	PI 384023
ExomeCapture-DAS5-003697	1150/83	Cultivar	C	Israel	Asia Middle	USDA GRIN	PI 508392
ExomeCapture-DAS5-003698	1335/83	Cultivar	C	Israel	Asia Middle	USDA GRIN	PI 508396
ExomeCapture-DAS5-003707	Ein Dor	Cultivar	C	Israel	Asia Middle	USDA GRIN	PI 384025
ExomeCapture-PI-94567	399	Landrace	C	Israel	Asia Middle	Eduard Akhunov	PI 94567
WW-172	Yuval	Cultivar	C	Israel	Asia Middle	SNPHUB UNION
WW-173	Zahir	Cultivar	C	Israel	Asia Middle	SNPHUB UNION
WW-174	Bar Nir	Cultivar	C	Israel	Asia Middle	SNPHUB UNION
WW-175	Gedera	Cultivar	C	Israel	Asia Middle	SNPHUB UNION
WW-176	Ruta	Cultivar	C	Israel	Asia Middle	SNPHUB UNION
WW-177	Galil	Cultivar	C	Israel	Asia Middle	SNPHUB UNION
WW-299	N46	Breeding line	C	Israel	Asia Middle	SNPHUB UNION
WW-367	H742A	Breeding line	C	Israel	Asia Middle	SNPHUB UNION
WW-384	M708//G25/N163	Breeding line	C	Israel	Asia Middle	SNPHUB UNION
WW-396	N67M2	Breeding line	C	Israel	Asia Middle	SNPHUB UNION
WW-472	Landrace	landrace	C	Israel	Asia Middle	SNPHUB UNION
ExomeCapture-DAS5-001203	Australith	Unknown	T	Israel	Asia Middle	USDA GRIN	CItr 12808
WW-471	Palestinskaya	landrace	T	Israel	Asia Middle	SNPHUB UNION
ExomeCapture-DAS5-003735	C.C.C.	Unknown	C	Jordan	Asia Middle	USDA GRIN	PI 223151
ExomeCapture-PI-283147	Dorziyeh Karak	Landrace	C	Jordan	Asia Middle	Eduard Akhunov	PI 283147
C24	LR_Jordan1	Landrace	T	Jordan	Asia Middle	SNPHUB UNION
ExomeCapture-DAS5-001436	Grekum 105	Cultivar	C	Kazakhstan	Asia Middle	USDA GRIN	PI 438962
ExomeCapture-DAS5-004324	Alabasskaja	Cultivar	C	Kazakhstan	Asia Middle	USDA GRIN	PI 326301
ExomeCapture-DAS5-004472	Krasnovodopadskaja 210	Cultivar	C	Kazakhstan	Asia Middle	USDA GRIN	PI 420646
KAZ-L1	K2003-65	Cultivar	C	Kazakhstan	Asia Middle	SNPHUB UNION
ExomeCapture-DAS5-004555	Przevalskaja	Cultivar	C	KYRGYZSTAN	Asia Middle	USDA GRIN	PI 418571
ExomeCapture-DAS5-001551	Khosti	Unknown	C	Lebanon	Asia Middle	USDA GRIN	CItr 15397
ExomeCapture-DAS5-004337	Beyrouth 3	Landrace	C	Lebanon	Asia Middle	USDA GRIN	PI 278533
WW-393	MISKAAGANI	Cultivar	C	Lebanon	Asia Middle	SNPHUB UNION
ExomeCapture-DAS5-001657	Mufsegha	Landrace	C	Oman	Asia Middle	USDA GRIN	PI 532255
S132	WG_Palestinian4	Cultivar	C	Palestine	Asia Middle	SNPHUB UNION
ExomeCapture-Cltr-15144	Hallany	Landrace	C	Saudiarabia	Asia Middle	Eduard Akhunov	CItr 15144
ExomeCapture-DAS5-003977	15067	Unknown	C	Saudiarabia	Asia Middle	USDA GRIN	PI 574350
ExomeCapture-WATKINS-007009	DAMASCUS 2	Landrace	C	Syria	Asia Middle	AWCC	131124
SYR-L1	D-2	Cultivar	C	Syria	Asia Middle	Nature Genetics, 2021
SYR-L2	Aleppo 32	Cultivar	C	Syria	Asia Middle	Nature Genetics, 2022
WW-372	ICARDA079	Breeding line	C	Syria	Asia Middle	SNPHUB UNION
WW-400	ODESSA EXP.STA.17413	Breeding line	C	Syria	Asia Middle	SNPHUB UNION
WW-431	NEELKANT	Cultivar	C	Syria	Asia Middle	SNPHUB UNION
WW-494	Douchani	Landrace	C	Syria	Asia Middle	SNPHUB UNION
WW-432	SANUNU	Cultivar	T	Syria	Asia Middle	SNPHUB UNION
ExomeCapture-WSC-6-3	Cham6	Cultivar	C	Syria/Lebanon	Asia Middle	Eduard Akhunov	Cham6
S127	WG_Tajikistan4	Cultivar	C	Tadzhikistan	Asia Middle	SNPHUB UNION
S126	WG_Tajikistan1	Cultivar	T	Tadzhikistan	Asia Middle	SNPHUB UNION
ExomeCapture-DAS5-004406	Ferrugineum 67	Cultivar	C	Tajikistan	Asia Middle	USDA GRIN	PI 372150
ExomeCapture-DAS5-004599	Tadzykskaja 13	Cultivar	C	Tajikistan	Asia Middle	USDA GRIN	PI 565404
TJK-L1	TJK03-295	Cultivar	C	Tajikistan	Asia Middle	Nature Genetics, 2023
WW-228		landrace	C	Tajikistan	Asia Middle	SNPHUB UNION
WW-461	Landrace	landrace	C	Tajikistan	Asia Middle	SNPHUB UNION
WW-490	Landrace	Landrace	C	Tajikistan	Asia Middle	SNPHUB UNION
WW-460	Landrace	landrace	T	Tajikistan	Asia Middle	SNPHUB UNION
ExomeCapture-DAS5-004483	Mahlut	Landrace	C	Turkey	Asia Middle	USDA GRIN	PI 166333
ExomeCapture-DAS5-004699	TU85-048-03-1	Landrace	C	Turkey	Asia Middle	USDA GRIN	PI 560637
ExomeCapture-WATKINS-007030	SMYRNA 11	Landrace	C	Turkey	Asia Middle	AWCC	131327
ExomeCapture-WATKINS-007033	SMYRNA 17	Landrace	C	Turkey	Asia Middle	AWCC	131334
ExomeCapture-WSC-8-4	Mahlut	Landrace	C	Turkey	Asia Middle	Eduard Akhunov	PI 166333
S123	WG_Turkey96	Cultivar	C	Turkey	Asia Middle	SNPHUB UNION
S131	WG_Turkey56	Cultivar	C	Turkey	Asia Middle	SNPHUB UNION
S203	WG_Turkey49	Cultivar	C	Turkey	Asia Middle	SNPHUB UNION
TUR-L1	Kirmizi Yazlik	Cultivar	C	Turkey	Asia Middle	Nature Genetics, 2024
TUR-L2	Kandihari	Cultivar	C	Turkey	Asia Middle	Nature Genetics, 2025
TUR-L3	Karakilcik	Cultivar	C	Turkey	Asia Middle	Nature Genetics, 2026
TUR-L4	79TK112-1067B	Cultivar	C	Turkey	Asia Middle	Nature Genetics, 2027
TW002	PI 470735	Cultivar	C	Turkey	Asia Middle	SNPHUB UNION
TW003	PI 341432	Cultivar	C	Turkey	Asia Middle	SNPHUB UNION
TW045	KU-3848	Cultivar	C	Turkey	Asia Middle	SNPHUB UNION
WW-183	Turkmen-98	Cultivar	C	Turkey	Asia Middle	SNPHUB UNION
WW-184	zkan	Cultivar	C	Turkey	Asia Middle	SNPHUB UNION
WW-185	Balattila	Cultivar	C	Turkey	Asia Middle	SNPHUB UNION
WW-186	Gen-99	Cultivar	C	Turkey	Asia Middle	SNPHUB UNION
WW-190	Pehlivan	Cultivar	C	Turkey	Asia Middle	SNPHUB UNION
WW-191	Tosunbey	Cultivar	C	Turkey	Asia Middle	SNPHUB UNION
WW-192	Sertak-52	Old cultivar	C	Turkey	Asia Middle	SNPHUB UNION
WW-194	Cumhuriyet-75	Old cultivar	C	Turkey	Asia Middle	SNPHUB UNION
WW-195	Sivas 111/33	Old cultivar	C	Turkey	Asia Middle	SNPHUB UNION
WW-196	Akabu_day	Landrace	C	Turkey	Asia Middle	SNPHUB UNION
WW-219		Landrace	C	Turkey	Asia Middle	SNPHUB UNION
WW-220		Landrace	C	Turkey	Asia Middle	SNPHUB UNION
WW-221		Landrace	C	Turkey	Asia Middle	SNPHUB UNION
WW-341	COPPADRA	Cultivar	C	Turkey	Asia Middle	SNPHUB UNION
WW-377	KIRAC 66	Cultivar	C	Turkey	Asia Middle	SNPHUB UNION
WW-444	PAMUKALE	Cultivar	C	Turkey	Asia Middle	SNPHUB UNION
WW-445	ZILVE	Cultivar	C	Turkey	Asia Middle	SNPHUB UNION
WW-453	Landrace	landrace	C	Turkey	Asia Middle	SNPHUB UNION
WW-454	Landrace	landrace	C	Turkey	Asia Middle	SNPHUB UNION
WW-467	Landrace	landrace	C	Turkey	Asia Middle	SNPHUB UNION
WW-507		Landrace	C	Turkey	Asia Middle	SNPHUB UNION
	2794:AE	Cultivar	C	Turkey	Asia Middle	This work
ExomeCapture-WATKINS-007756	SMYRNA 8	Landrace	T	Turkey	Asia Middle	AWCC	132158
ExomeCapture-WSC-8-6	Akova	Landrace	T	Turkey	Asia Middle	Eduard Akhunov	PI 177943
	1748:Ae	Cultivar	T	Turkey	Asia Middle	This work
	2242:AE	Cultivar	T	Turkey	Asia Middle	This work
	2298:Ae	Cultivar	T	Turkey	Asia Middle	This work
ExomeCapture-DAS5-001564	Komchatka	Landrace	C	Turkmenia	Asia Middle	USDA GRIN	PI 262668
ExomeCapture-WSC-7-1	Kysyldzha	Landrace	C	Turkmenia	Asia Middle	Eduard Akhunov	PI 262611
S133	WG_Turkmenistan5	Cultivar	C	Turkmenia	Asia Middle	SNPHUB UNION
WW-212		Landrace	C	Turkmenia	Asia Middle	SNPHUB UNION
WW-217		Landrace	C	Turkmenia	Asia Middle	SNPHUB UNION
WW-473	Landrace	landrace	C	Turkmenia	Asia Middle	SNPHUB UNION
C29	LR_Uzbekistan1	Landrace	C	Uzbekistan	Asia Middle	SNPHUB UNION
C30	LR_Uzbekistan2	Landrace	C	Uzbekistan	Asia Middle	SNPHUB UNION
ExomeCapture-DAS5-001540	Kara Bugdai	Landrace	C	Uzbekistan	Asia Middle	USDA GRIN	PI 24485
ExomeCapture-DAS5-001984	Yantagbay	Landrace	C	Uzbekistan	Asia Middle	USDA GRIN	PI 9791
ExomeCapture-DAS5-004240	Buhara Bugdai	Landrace	C	Uzbekistan	Asia Middle	USDA GRIN	PI 565355
ExomeCapture-PI-9791	Yantagbay	Landrace	C	Uzbekistan	Asia Middle	Eduard Akhunov	PI 9791
UZB-C1	Chul	Cultivar	C	Uzbekistan	Asia Middle	SNPHUB UNION
UZB-L1	212	Cultivar	T	Uzbekistan	Asia Middle	SNPHUB UNION
ExomeCapture-DAS5-004244	1076	Unknown	C	Yemen	Asia Middle	USDA GRIN	PI 585211
ExomeCapture-DAS5-004245	1097	Unknown	C	Yemen	Asia Middle	USDA GRIN	PI 574356
ExomeCapture-DAS5-004253	1164	Unknown	T	Yemen	Asia Middle	USDA GRIN	PI 574371
ExomeCapture-DAS5-004254	1169	Unknown	T	Yemen	Asia Middle	USDA GRIN	PI 574372
ExomeCapture-DAS5-004256	1182	Unknown	T	Yemen	Asia Middle	USDA GRIN	PI 574378
BIH-L1	PI 184157	Cultivar	C	Bosnia and Herzegovina	Europe East	Nature Genetics, 2023
ExomeCapture-DAS5-003393	896-IX/1	Landrace	C	Bosnia and Herzegovina	Europe East	USDA GRIN	PI 350254
TW052	PI 345409	Cultivar	C	Bosnia and Herzegovina	Europe East	SNPHUB UNION
ExomeCapture-DAS5-003388	410-IV/63	Landrace	T	Bosnia and Herzegovina	Europe East	USDA GRIN	PI 345411
ExomeCapture-DAS5-003394	898/1-IX/1	Landrace	T	Bosnia and Herzegovina	Europe East	USDA GRIN	PI 350256
C4	LR_Bulgaria	Landrace	C	Bulgaria	Europe East	SNPHUB UNION
ExomeCapture-DAS5-001154	93	Cultivar	C	Bulgaria	Europe East	USDA GRIN	PI 94412
ExomeCapture-DAS5-002857	PLISKA	Cultivar	C	Bulgaria	Europe East	AWCC	123330
ExomeCapture-DAS5-003415	178/89	Cultivar	C	Bulgaria	Europe East	USDA GRIN	PI 564312
ExomeCapture-DAS5-003418	1477804	Cultivar	C	Bulgaria	Europe East	USDA GRIN	PI 564349
ExomeCapture-DAS5-003423	622-24-65	Cultivar	C	Bulgaria	Europe East	USDA GRIN	PI 564363
ExomeCapture-WATKINS-007563	VARNA 17	Landrace	C	Bulgaria	Europe East	AWCC	131956
ExomeCapture-WATKINS-007565	VARNA 29	Landrace	C	Bulgaria	Europe East	AWCC	131958
ExomeCapture-WATKINS-007766	VARNA 6	Landrace	C	Bulgaria	Europe East	AWCC	132171
ExomeCapture-WATKINS-007769	VARNA 7	Landrace	C	Bulgaria	Europe East	AWCC	132174
WW-072	Rusalka	Cultivar	C	Bulgaria	Europe East	SNPHUB UNION
WW-188		Cultivar	C	Bulgaria	Europe East	SNPHUB UNION
WW-189	Nr. 301	Cultivar	C	Bulgaria	Europe East	SNPHUB UNION
WW-281	663282	Breeding line	C	Bulgaria	Europe East	SNPHUB UNION
WW-297	K1898-9/L200-6	Breeding line	C	Bulgaria	Europe East	SNPHUB UNION
WW-311	2838-39	Breeding line	C	Bulgaria	Europe East	SNPHUB UNION
WW-314	664-258-18	Breeding line	C	Bulgaria	Europe East	SNPHUB UNION
WW-404	OGOSTA	Cultivar	T	Bulgaria	Europe East	SNPHUB UNION
ExomeCapture-Cltr-11223	Croatia 1	Landrace	C	Croatia	Europe East	Eduard Akhunov	CItr 11223
ExomeCapture-DAS5-003478	914	Landrace	C	Croatia	Europe East	USDA GRIN	PI 264959
ExomeCapture-DAS5-004640	ZG 884/73	Cultivar	C	Croatia	Europe East	USDA GRIN	PI 415182
WW-352	DRAVA	Cultivar	C	Croatia	Europe East	SNPHUB UNION
ExomeCapture-DAS5-003477	696/70	Cultivar	T	Croatia	Europe East	USDA GRIN	PI 358333
ExomeCapture-DAS5-004316	954	Landrace	T	Croatia	Europe East	USDA GRIN	PI 264961
HRV-L1	PI 264961	Cultivar	T	Croatia	Europe East	SNPHUB UNION
ExomeCapture-DAS5-001559	KM 780-92	Cultivar	C	Czechia	Europe East	USDA GRIN	PI 574320
ExomeCapture-DAS5-003484	Detenicka Cervena Vouska	Cultivar	C	Czechia	Europe East	USDA GRIN	PI 428644
ExomeCapture-DAS5-004468	KM 964-90	Cultivar	C	Czechia	Europe East	USDA GRIN	PI 559544
ExomeCapture-DAS5-004638	Zdar	Cultivar	C	Czechia	Europe East	USDA GRIN	PI 584795
WW-346	Danubia	Cultivar	C	Czechia	Europe East	SNPHUB UNION
WW-347	DETENICKA CERVENA	Old cultivar	C	Czechia	Europe East	SNPHUB UNION
WW-439	Solaris	Cultivar	C	Czechia	Europe East	SNPHUB UNION
WW-447	ROKYCANSKA_SAMETKA	landrace	C	Czechia	Europe East	SNPHUB UNION
WW-448	HANA	Cultivar	C	Czechia	Europe East	SNPHUB UNION
WW-349	DIANA II	Cultivar	T	Czechia	Europe East	SNPHUB UNION
	Bodycek	Cultivar	T	Czechia	Europe East	This work
	Banquet	Cultivar	T	Czechia	Europe East	This work
	Elly	Cultivar	T	Czechia	Europe East	This work
	Matylda	Cultivar	T	Czechia	Europe East	This work
	Meritto	Cultivar	T	Czechia	Europe East	This work
	Dagmar	Cultivar	T	Czechia	Europe East	This work
	Matchball	Cultivar	T	Czechia	Europe East	This work
ExomeCapture-WATKINS-007002	CRETE 4	Landrace	C	Greece	Europe East	AWCC	131092
ExomeCapture-WATKINS-007523	SALONIKA 12	Landrace	C	Greece	Europe East	AWCC	131914
ExomeCapture-WATKINS-007738	SALONIKA 10	Landrace	C	Greece	Europe East	AWCC	132137
GRC-L1	PI 43250	Cultivar	C	Greece	Europe East	SNPHUB UNION
WW-498	Deve	Landrace	C	Greece	Europe East	SNPHUB UNION
ExomeCapture-DAS5-003594	403	Landrace	T	Greece	Europe East	USDA GRIN	PI 94570
ExomeCapture-DAS5-003599	G-54326	Cultivar	T	Greece	Europe East	USDA GRIN	PI 225158
ExomeCapture-DAS5-004545	Pindos	Cultivar	T	Greece	Europe East	USDA GRIN	PI 338533
ExomeCapture-WATKINS-007001	CRETE 3	Landrace	T	Greece	Europe East	AWCC	131089
ExomeCapture-WATKINS-007088	GREECE 19	Landrace	T	Greece	Europe East	AWCC	131461
ExomeCapture-WATKINS-007090	GREECE 21	Landrace	T	Greece	Europe East	AWCC	131466
ExomeCapture-WATKINS-007093	GREECE 28	Landrace	T	Greece	Europe East	AWCC	131471
ExomeCapture-WATKINS-007524	SALONIKA 8	Landrace	T	Greece	Europe East	AWCC	131916
ExomeCapture-WSC-7-3	Crete 11	Landrace	T	Greece	Europe East	Eduard Akhunov	PI 278297
WW-114	Griechischer Weizen	Cultivar	T	Greece	Europe East	SNPHUB UNION
WW-359	G66257	Breeding line	T	Greece	Europe East	SNPHUB UNION
WW-360	G72300	Breeding line	T	Greece	Europe East	SNPHUB UNION
WW-505		Landrace	T	Greece	Europe East	SNPHUB UNION
WW-506		Landrace	T	Greece	Europe East	SNPHUB UNION
ExomeCapture-DAS5-002090	BANKUTI 1201	Cultivar	C	Hungary	Europe East	AWCC	101862
HUN-L1	PI 272374	Cultivar	C	Hungary	Europe East	SNPHUB UNION
TW007	PI 272555	Cultivar	C	Hungary	Europe East	SNPHUB UNION
TW019	PI 272576	Cultivar	C	Hungary	Europe East	SNPHUB UNION
WW-023	MV-TOBORZO	Cultivar	C	Hungary	Europe East	SNPHUB UNION
WW-024	MV-KARIZMA	Cultivar	C	Hungary	Europe East	SNPHUB UNION
WW-025	MV-SUBA	Cultivar	C	Hungary	Europe East	SNPHUB UNION
WW-026	MV-KOLO	Cultivar	C	Hungary	Europe East	SNPHUB UNION
WW-027	MV-MAGDALENA	Cultivar	C	Hungary	Europe East	SNPHUB UNION
WW-028	Martonvsri 9kr1 (MV9KR1)	Breeding line	C	Hungary	Europe East	SNPHUB UNION
WW-087	Karcagi 1042	Cultivar	C	Hungary	Europe East	SNPHUB UNION
WW-088	Mindenes	Cultivar	C	Hungary	Europe East	SNPHUB UNION
WW-089	Bnkti 1201	Cultivar	C	Hungary	Europe East	SNPHUB UNION
WW-330	BELLIEI 590	Old cultivar	C	Hungary	Europe East	SNPHUB UNION
WW-362	GK SZOKE	Cultivar	C	Hungary	Europe East	SNPHUB UNION
WW-363	GODOLLOI 15	Old cultivar	C	Hungary	Europe East	SNPHUB UNION
WW-388	MATRADERECSKEITF	Cultivar	C	Hungary	Europe East	SNPHUB UNION
WW-441	VOLT	Cultivar	C	Hungary	Europe East	SNPHUB UNION
WW-123	Kursas	Cultivar	C	Latvia	Europe East	SNPHUB UNION
ExomeCapture-DAS5-003783	268-VII/16	Landrace	C	Macedonia	Europe East	USDA GRIN	PI 345269
ExomeCapture-DAS5-004268	1656	Landrace	C	Macedonia	Europe East	USDA GRIN	PI 378381
ExomeCapture-DAS5-003778	1730	Landrace	T	Macedonia	Europe East	USDA GRIN	PI 378455
ExomeCapture-DAS5-003789	771-VII/12	Landrace	T	Macedonia	Europe East	USDA GRIN	PI 350148
ExomeCapture-DAS5-004285	354A-I/7	Landrace	C	Montenegro	Europe East	USDA GRIN	PI 345355
ExomeCapture-DAS5-002295	DN-88	Cultivar	C	Poland	Europe East	AWCC	123219
ExomeCapture-DAS5-002330	EKA NOWA	Cultivar	C	Poland	Europe East	AWCC	119805
ExomeCapture-DAS5-002864	POLAND 12	Landrace	C	Poland	Europe East	AWCC	131868
ExomeCapture-DAS5-002868	POLAND 18	Landrace	C	Poland	Europe East	AWCC	131871
ExomeCapture-DAS5-002869	POLAND 19	Landrace	C	Poland	Europe East	AWCC	131872
ExomeCapture-DAS5-002871	POLAND 21	Landrace	C	Poland	Europe East	AWCC	131874
ExomeCapture-DAS5-002877	POLAND 8	Landrace	C	Poland	Europe East	AWCC	131879
ExomeCapture-DAS5-003915	C 517	Cultivar	C	Poland	Europe East	USDA GRIN	PI 338388
WW-112		Cultivar	C	Poland	Europe East	SNPHUB UNION
WW-143	Mackoviko vahladka	Cultivar	C	Poland	Europe East	SNPHUB UNION
WW-145	Zdzislawka	Cultivar	C	Poland	Europe East	SNPHUB UNION
WW-334	BLONDYNKA	Old cultivar	C	Poland	Europe East	SNPHUB UNION
WW-345	D130-63	Breeding line	C	Poland	Europe East	SNPHUB UNION
WW-381	LESZYNSKA WCZESNA	landrace	C	Poland	Europe East	SNPHUB UNION
WW-385	Malgorzatka Udycka	Old cultivar	C	Poland	Europe East	SNPHUB UNION
WW-504	Surka Oscista	Landrace	C	Poland	Europe East	SNPHUB UNION
ExomeCapture-DAS5-002863	POLAND 11	Landrace	T	Poland	Europe East	AWCC	131867
ExomeCapture-DAS5-002870	POLAND 2	Landrace	T	Poland	Europe East	AWCC	131873
ExomeCapture-DAS5-002876	POLAND 5	Landrace	T	Poland	Europe East	AWCC	132117
ExomeCapture-DAS5-002998	RYSELKA	Cultivar	T	Poland	Europe East	AWCC	120339
WW-348	DIANA	Cultivar	T	Poland	Europe East	SNPHUB UNION
WW-389	MEDRA/AURORA//HOHENTURM/DINA	Breeding line	T	Poland	Europe East	SNPHUB UNION
	Lusitano(S)	Cultivar	T	Porland	Europe East	This work
	9H-65A	Cultivar	T	Porland	Europe East	This work
ExomeCapture-DAS5-002087	BALAN DE FIGANESTI	Cultivar	C	Romania	Europe East	AWCC	101850
ExomeCapture-DAS5-002299	DOINA	Cultivar	C	Romania	Europe East	AWCC	119821
ExomeCapture-DAS5-002385	FLAMURA 80	Cultivar	C	Romania	Europe East	AWCC	122038
ExomeCapture-DAS5-002943	RUMANIA 11	Landrace	C	Romania	Europe East	AWCC	131902
ExomeCapture-DAS5-002944	RUMANIA 12	Unknown	C	Romania	Europe East	AWCC	131903
ExomeCapture-DAS5-002945	RUMANIA 14	Landrace	C	Romania	Europe East	AWCC	131904
ExomeCapture-DAS5-002946	RUMANIA 3	Landrace	C	Romania	Europe East	AWCC	131905
ExomeCapture-DAS5-003046	SINCRON	Cultivar	C	Romania	Europe East	AWCC	123451
ExomeCapture-DAS5-003128	TRANSILVANIA	Cultivar	C	Romania	Europe East	AWCC	142232
ExomeCapture-DAS5-004609	Transelvania 1	Cultivar	C	Romania	Europe East	USDA GRIN	PI 519267
ExomeCapture-WATKINS-007510	RUMANIA 10	Landrace	C	Romania	Europe East	AWCC	131901
ExomeCapture-WATKINS-007515	RUMANIA 4	Landrace	C	Romania	Europe East	AWCC	131906
MP010	Lovrin 10(LuoFuLin10Hao)	Cultivar	C	Romania	Europe East	SNPHUB UNION
ROM-L1	CItr 2608	Cultivar	C	Romania	Europe East	SNPHUB UNION
WW-090	Odvos 116	Cultivar	C	Romania	Europe East	SNPHUB UNION
WW-339	CENAD 512	Breeding line	C	Romania	Europe East	SNPHUB UNION
WW-356	FLAMURA 85	Cultivar	C	Romania	Europe East	SNPHUB UNION
WW-424	TURDA-81-77	Breeding line	C	Romania	Europe East	SNPHUB UNION
ExomeCapture-DAS5-003943	Fundulea 7-71	Cultivar	T	Romania	Europe East	USDA GRIN	PI 519090
TW016	PI 306553	Cultivar	T	Romania	Europe East	SNPHUB UNION
TW024	PI 306554	Cultivar	T	Romania	Europe East	SNPHUB UNION
SRB-L1	PI 184168	Cultivar	C	Serbia	Europe East	Nature Genetics, 2019
ExomeCapture-DAS5-003993	Album	Other_species	T	Serbia	Europe East	USDA GRIN	PI 221419
	Viginta	Cultivar	T	Slovakia	Europe East	This work
	Radosinska	Cultivar	C	Slovenia	Europe East	This work
ExomeCapture-DAS5-002261	DACHNAYA 7	Cultivar	C	Ukraine	Europe East	AWCC	142238
ExomeCapture-DAS5-002342	ERYT977.89	Cultivar	C	Ukraine	Europe East	AWCC	140592
ExomeCapture-DAS5-003162	UKRAINE W94472	Landrace	C	Ukraine	Europe East	AWCC	131943
ExomeCapture-DAS5-003257	ZOLOTAVA	Cultivar	C	Ukraine	Europe East	AWCC	142240
ExomeCapture-DAS5-004138	Belocerkovskaja 198	Cultivar	C	Ukraine	Europe East	USDA GRIN	PI 262616
ExomeCapture-DAS5-004471	Kooperatorka	Cultivar	C	Ukraine	Europe East	USDA GRIN	PI 64109
UKR-L1	PI 41021	Cultivar	C	Ukraine	Europe East	SNPHUB UNION
UKR-L2	PI 94468	Cultivar	C	Ukraine	Europe East	SNPHUB UNION
WW-096	Njemertsch Triumph Begrannter Roter Verbesserter	Cultivar	C	Ukraine	Europe East	SNPHUB UNION
WW-307	Mirleben	Cultivar	C	Ukraine	Europe East	SNPHUB UNION
WW-350	DNEPROVSKAIA	Breeding line	C	Ukraine	Europe East	SNPHUB UNION
WW-403	ODESSKAIA 16	Old cultivar	C	Ukraine	Europe East	SNPHUB UNION
WW-449	FANTASIYA-ODESSKAYA	Cultivar	C	Ukraine	Europe East	SNPHUB UNION
ExomeCapture-WATKINS-007061	BELGRADE 6	Landrace	C	Yugoslavia	Europe East	AWCC	131430
ExomeCapture-WATKINS-007290	CROATIA 3	Landrace	C	Yugoslavia	Europe East	AWCC	131674
ExomeCapture-WATKINS-007292	CROATIA 6	Landrace	C	Yugoslavia	Europe East	AWCC	131676
ExomeCapture-WATKINS-007803	SARAJEVO 1	Landrace	C	Yugoslavia	Europe East	AWCC	132270
WW-082	Crvena Zvezda	Cultivar	C	Yugoslavia	Europe East	SNPHUB UNION
WW-327	Balkan	Cultivar	C	Yugoslavia	Europe East	SNPHUB UNION
ExomeCapture-WATKINS-007079	CROATIA 12	Landrace	T	Yugoslavia	Europe East	AWCC	131449
ExomeCapture-WATKINS-007295	CROATIA 9	Landrace	T	Yugoslavia	Europe East	AWCC	131679
WW-077	NS 732	Cultivar	T	Yugoslavia	Europe East	SNPHUB UNION
	Soissons	Cultivar	C	France	Europe West	This work
	Flanders	Cultivar	T	France	Europe West	This work
	Roter-Kolben-Dinkel	Landrace	C	Germany	Europe West	This work
	Musket	Cultivar	C	Germany	Europe West	This work
	Centrum	Cultivar	T	Germany	Europe West	This work
	Ardito	Old cultivar	C	Italy	Europe West	This work
	Giava	Cultivar	C	Italy	Europe West	This work
	Colfiorito	Cultivar	C	Italy	Europe West	This work
	Mieti	Cultivar	T	Italy	Europe West	This work
	Extra-Kolben-Heinego	NA	T	Sweden	Europe West	This work
C5	LR_Andorra1	Landrace	C	Andorra	Europe West	SNPHUB UNION
C6	LR_Andorra2	Landrace	C	Andorra	Europe West	SNPHUB UNION
AUT-L1	PI 351046	Cultivar	C	Austria	Europe West	Nature Genetics, 2022
C1	LR_Austria1	Landrace	C	Austria	Europe West	SNPHUB UNION
C2	LR_Austria2	Landrace	C	Austria	Europe West	SNPHUB UNION
C3	LR_Austria3	Landrace	C	Austria	Europe West	SNPHUB UNION
ExomeCapture-DAS5-001116	69Z108.1	Landrace	C	Austria	Europe West	USDA GRIN	PI 350727
ExomeCapture-DAS5-003342	69Z108.39	Landrace	C	Austria	Europe West	USDA GRIN	PI 350765
ExomeCapture-DAS5-003343	69Z108.40	Landrace	C	Austria	Europe West	USDA GRIN	PI 350766
ExomeCapture-DAS5-003346	Drauhefener Kolben	Cultivar	C	Austria	Europe West	USDA GRIN	PI 254834
ExomeCapture-DAS5-004389	Dr. Lassers Hellkorn	Cultivar	C	Austria	Europe West	USDA GRIN	PI 278186
WW-287	ATUT II	Cultivar	C	Austria	Europe West	SNPHUB UNION
WW-290	114/62	Breeding line	C	Austria	Europe West	SNPHUB UNION
WW-316	ADMONTER	Old cultivar	C	Austria	Europe West	SNPHUB UNION
WW-324	AUSTRO_BANKUT	Old cultivar	C	Austria	Europe West	SNPHUB UNION
WW-409	P4523-80	Breeding line	C	Austria	Europe West	SNPHUB UNION
WW-437	NON_PLUS_EXTRA	Old cultivar	T	Austria	Europe West	SNPHUB UNION
ExomeCapture-DAS5-003370	69Z6.532	Other_species	C	Belgium	Europe West	USDA GRIN	PI 348360
ExomeCapture-DAS5-004342	Blanc Precoce	Unknown	C	Belgium	Europe West	USDA GRIN	PI 191272
ExomeCapture-DAS5-004553	Prima	Cultivar	C	Belgium	Europe West	USDA GRIN	CItr 14351
ExomeCapture-DAS5-004670	Aga	Cultivar	C	Belgium	Europe West	USDA GRIN	PI 338364
TW020	PI 348349	Cultivar	C	Belgium	Europe West	SNPHUB UNION
WW-302	ZANDA	Old cultivar	C	Belgium	Europe West	SNPHUB UNION
WW-375	JUFY II	Old cultivar	C	Belgium	Europe West	SNPHUB UNION
WW-438	PRINCE LEOPOLD	Old cultivar	C	Belgium	Europe West	SNPHUB UNION
ExomeCapture-DAS5-003357	2531	Other_species	T	Belgium	Europe West	USDA GRIN	PI 190982
ExomeCapture-DAS5-003360	69Z6.472	Other_species	T	Belgium	Europe West	USDA GRIN	PI 348303
ExomeCapture-DAS5-004343	Bledor	Cultivar	T	Belgium	Europe West	USDA GRIN	PI 191304
TW021	PI 615249	Cultivar	T	Belgium	Europe West	SNPHUB UNION
TW022	PI 348303	Cultivar	T	Belgium	Europe West	SNPHUB UNION
WW-039	Akteur	Cultivar	T	DE/CZ/PL	Europe West	SNPHUB UNION
WW-036	ActrosÊ	Cultivar	C	DE/DK	Europe West	SNPHUB UNION
WW-043	Inspiration	Cultivar	C	DE/F/DK	Europe West	SNPHUB UNION
WW-044	Kalahari	Cultivar	C	DE/F/DK	Europe West	SNPHUB UNION
ExomeCapture-DAS5-003204	VARMA TAMMISTO	Cultivar	C	Denmark	Europe West	AWCC	115429
ExomeCapture-DAS5-003490	DN-2135	Other_species	C	Denmark	Europe West	USDA GRIN	PI 361768
ExomeCapture-DAS5-003493	DN-2269	Other_species	C	Denmark	Europe West	USDA GRIN	PI 361813
ExomeCapture-DAS5-004333	Bayonete	Unknown	C	Denmark	Europe West	USDA GRIN	PI 361721
ExomeCapture-DAS5-004666	63/1-7-15-12	Cultivar	C	Denmark	Europe West	USDA GRIN	PI 361868
WW-379	KRAKA	Cultivar	C	Denmark	Europe West	SNPHUB UNION
ExomeCapture-DAS5-003494	DN-2297	Unknown	T	Denmark	Europe West	USDA GRIN	PI 361826
S141	Feimai	Cultivar	T	Denmark	Europe West	SNPHUB UNION
WW-153	Contur	Cultivar	T	Denmark	Europe West	SNPHUB UNION
WW-163	Frument	Cultivar	T	Denmark	Europe West	SNPHUB UNION
WW-165	Hereford	Cultivar	T	Denmark	Europe West	SNPHUB UNION
ExomeCapture-DAS5-001553	Kimmo	Cultivar	C	Finland	Europe West	USDA GRIN	PI 181469
ExomeCapture-DAS5-002283	DIAMOND	Cultivar	C	Finland	Europe West	AWCC	102267
ExomeCapture-DAS5-002861	POHJOLA	Cultivar	C	Finland	Europe West	AWCC	117368
FIN-L1	CItr 9358	Cultivar	C	Finland	Europe West	SNPHUB UNION
WW-331	BERZATACA	Cultivar	C	Finland	Europe West	SNPHUB UNION
WW-374	JO3045	Breeding line	C	Finland	Europe West	SNPHUB UNION
WW-382	LONTOI	Cultivar	C	Finland	Europe West	SNPHUB UNION
WW-421	TAHTI	Old cultivar	C	Finland	Europe West	SNPHUB UNION
WW-425	VAKKA	Old cultivar	C	Finland	Europe West	SNPHUB UNION
WW-436	Hopea	Old cultivar	T	Finland	Europe West	SNPHUB UNION
ExomeCapture-WATKINS-007695	Aus28167	Cultivar	C	France	Europe West	AWCC	101075
FRA-C1	Darius	Cultivar	C	France	Europe West	SNPHUB UNION
WW-001	LEEDS	Cultivar	C	France	Europe West	SNPHUB UNION
WW-002	STADIUM	Cultivar	C	France	Europe West	SNPHUB UNION
WW-006	TOSKANI	Cultivar	C	France	Europe West	SNPHUB UNION
WW-007	LITHIUM	Cultivar	C	France	Europe West	SNPHUB UNION
WW-008	MODERN	Cultivar	C	France	Europe West	SNPHUB UNION
WW-041	Aldric	Cultivar	C	France	Europe West	SNPHUB UNION
WW-068	Victo	Cultivar	C	France	Europe West	SNPHUB UNION
WW-069	Spada	Cultivar	C	France	Europe West	SNPHUB UNION
WW-151	Brando	Cultivar	C	France	Europe West	SNPHUB UNION
WW-152	Recital	Cultivar	C	France	Europe West	SNPHUB UNION
WW-157	Renan	Cultivar	C	France	Europe West	SNPHUB UNION
WW-161	Interet	Cultivar	C	France	Europe West	SNPHUB UNION
WW-167	Ephoros	Cultivar	C	France	Europe West	SNPHUB UNION
WW-277	AREZZO	Cultivar	C	France	Europe West	SNPHUB UNION
WW-278	BAROK	Cultivar	C	France	Europe West	SNPHUB UNION
WW-279	PREMIO	Cultivar	C	France	Europe West	SNPHUB UNION
WW-305	CONCURRENT	Old cultivar	C	France	Europe West	SNPHUB UNION
WW-328	BARBU DU FINISTERE	landrace	C	France	Europe West	SNPHUB UNION
WW-344	COURTOT	Cultivar	C	France	Europe West	SNPHUB UNION
WW-369	HYBRIDE 56 VILMORIN	Old cultivar	C	France	Europe West	SNPHUB UNION
WW-442	ORNICAR	Cultivar	C	France	Europe West	SNPHUB UNION
ExomeCapture-DAS5-002453	HATIF INVERSABLE	Cultivar	T	France	Europe West	AWCC	102547
ExomeCapture-DAS5-004402	Etendard	Cultivar	T	France	Europe West	USDA GRIN	PI 339845
ExomeCapture-WATKINS-007316	FRANCE 26	Landrace	T	France	Europe West	AWCC	131704
S12	WG_FranceApache	Cultivar	T	France	Europe West	SNPHUB UNION
S235	WG_FranceAztec	Cultivar	T	France	Europe West	SNPHUB UNION
WW-003	CALISOL	Cultivar	T	France	Europe West	SNPHUB UNION
WW-004	ZEPHYR	Cultivar	T	France	Europe West	SNPHUB UNION
WW-005	FORZOR	Cultivar	T	France	Europe West	SNPHUB UNION
WW-037	Aguila	Cultivar	T	France	Europe West	SNPHUB UNION
WW-046	Phare	Cultivar	T	France	Europe West	SNPHUB UNION
WW-047	Rimbaud	Cultivar	T	France	Europe West	SNPHUB UNION
WW-057	CHANCELIER	Cultivar	T	France	Europe West	SNPHUB UNION
WW-058	AMI	Cultivar	T	France	Europe West	SNPHUB UNION
WW-061	PAUILLAC	Cultivar	T	France	Europe West	SNPHUB UNION
WW-062	QUEBON	Cultivar	T	France	Europe West	SNPHUB UNION
WW-070	Agadir	Cultivar	T	France	Europe West	SNPHUB UNION
WW-071	Artico	Cultivar	T	France	Europe West	SNPHUB UNION
WW-162	Sogood	Cultivar	T	France	Europe West	SNPHUB UNION
WW-164	Rosario	Cultivar	T	France	Europe West	SNPHUB UNION
WW-276	ALTIGO	Cultivar	T	France	Europe West	SNPHUB UNION
WW-293	DI6402-34-2-4	Breeding line	T	France	Europe West	SNPHUB UNION
WW-296	HIVERNAL	Cultivar	T	France	Europe West	SNPHUB UNION
WW-306	ORFIELD	Cultivar	T	France	Europe West	SNPHUB UNION
WW-319	AMIFORT	Cultivar	T	France	Europe West	SNPHUB UNION
WW-321	ARCHE	Cultivar	T	France	Europe West	SNPHUB UNION
WW-323	ARTOIS-DESPREZ	Old cultivar	T	France	Europe West	SNPHUB UNION
WW-329	BEL ET BON	Old cultivar	T	France	Europe West	SNPHUB UNION
WW-340	CEREALOR	Cultivar	T	France	Europe West	SNPHUB UNION
WW-351	DRAGON	Cultivar	T	France	Europe West	SNPHUB UNION
WW-392	MICHE	Old cultivar	T	France	Europe West	SNPHUB UNION
WW-426	VALDOR	Old cultivar	T	France	Europe West	SNPHUB UNION
WW-492	Favori	Landrace	T	France	Europe West	SNPHUB UNION
DEU-L1	PI 278249	Cultivar	C	Germany	Europe West	SNPHUB UNION
ExomeCapture-DAS5-001733	Opal	Cultivar	C	Germany	Europe West	USDA GRIN	PI 315837
ExomeCapture-DAS5-004694	Roemer	Unknown	C	Germany	Europe West	USDA GRIN	PI 192030
MP020	Neuzucht (NiuZhuTe)	Cultivar	C	Germany	Europe West	SNPHUB UNION
S115	Spelt_Baulander	Cultivar	C	Germany	Europe West	SNPHUB UNION
TW017	PI 348168	Cultivar	C	Germany	Europe West	SNPHUB UNION
WW-009	KWS Dacanto	Cultivar	C	Germany	Europe West	SNPHUB UNION
WW-010	KWS Ferrum	Cultivar	C	Germany	Europe West	SNPHUB UNION
WW-011	Julius	Cultivar	C	Germany	Europe West	SNPHUB UNION
WW-012	Dekan	Cultivar	C	Germany	Europe West	SNPHUB UNION
WW-013	KWS Magic	Cultivar	C	Germany	Europe West	SNPHUB UNION
WW-016	Taifun	Cultivar	C	Germany	Europe West	SNPHUB UNION
WW-017	KWS Scirocco	Cultivar	C	Germany	Europe West	SNPHUB UNION
WW-018	KWS Chamsin	Cultivar	C	Germany	Europe West	SNPHUB UNION
WW-038	Akratos	Cultivar	C	Germany	Europe West	SNPHUB UNION
WW-045	Orcas	Cultivar	C	Germany	Europe West	SNPHUB UNION
WW-063	METEOR	Cultivar	C	Germany	Europe West	SNPHUB UNION
WW-065	Janetskis Probat	Old cultivar	C	Germany	Europe West	SNPHUB UNION
WW-098	Riebesel St. 47-51	Cultivar	C	Germany	Europe West	SNPHUB UNION
WW-101	Fema	Cultivar	C	Germany	Europe West	SNPHUB UNION
WW-107	Landweizen aus Neuhausen	Cultivar	C	Germany	Europe West	SNPHUB UNION
WW-116	Landweizen aus Heimtal	Cultivar	C	Germany	Europe West	SNPHUB UNION
WW-121	Landweizen aus Heimtal	Cultivar	C	Germany	Europe West	SNPHUB UNION
WW-149	Flair	Cultivar	C	Germany	Europe West	SNPHUB UNION
WW-158	Sperber	Cultivar	C	Germany	Europe West	SNPHUB UNION
WW-160	JB Asano	Cultivar	C	Germany	Europe West	SNPHUB UNION
WW-166	Mulan	Cultivar	C	Germany	Europe West	SNPHUB UNION
WW-169	Inspiration	Cultivar	C	Germany	Europe West	SNPHUB UNION
WW-286	Arkas	Cultivar	C	Germany	Europe West	SNPHUB UNION
WW-405	OPAL	Old cultivar	C	Germany	Europe West	SNPHUB UNION
WW-434	CARIBO	Cultivar	C	Germany	Europe West	SNPHUB UNION
WW-440	FRUH-WEIZEN	Old cultivar	C	Germany	Europe West	SNPHUB UNION
ExomeCapture-WATKINS-007811	GERMANY W94662	Other_species	T	Germany	Europe West	AWCC	132232
S116	Spelt_Emilius	Cultivar	T	Germany	Europe West	SNPHUB UNION
S118	Spelt_KippenWeisser	Cultivar	T	Germany	Europe West	SNPHUB UNION
S119	Spelt_Lignee	Cultivar	T	Germany	Europe West	SNPHUB UNION
S120	Spelt_Ostro	Cultivar	T	Germany	Europe West	SNPHUB UNION
S121	Spelt_Zuzger	Cultivar	T	Germany	Europe West	SNPHUB UNION
S233	WG_GermanyRektor	Cultivar	T	Germany	Europe West	SNPHUB UNION
S7	Spelt_SWEAltgold	Cultivar	T	Germany	Europe West	SNPHUB UNION
S8	Spelt_DEU3418	Cultivar	T	Germany	Europe West	SNPHUB UNION
S9	Spelt_SWEHubel	Cultivar	T	Germany	Europe West	SNPHUB UNION
WW-014	KWS Milaneco	Cultivar	T	Germany	Europe West	SNPHUB UNION
WW-015	KWS Jonatan	Cultivar	T	Germany	Europe West	SNPHUB UNION
WW-042	Global	Cultivar	T	Germany	Europe West	SNPHUB UNION
WW-060	KALTOP	Cultivar	T	Germany	Europe West	SNPHUB UNION
WW-094	Sperlings Buhlendorfer	Cultivar	T	Germany	Europe West	SNPHUB UNION
WW-099	Falco	Cultivar	T	Germany	Europe West	SNPHUB UNION
WW-100	Carstens VIII	Cultivar	T	Germany	Europe West	SNPHUB UNION
WW-102	Caprimus	Cultivar	T	Germany	Europe West	SNPHUB UNION
WW-106	Draegers Dickkopf	Cultivar	T	Germany	Europe West	SNPHUB UNION
WW-115	Shireffs Dickkopf	Cultivar	T	Germany	Europe West	SNPHUB UNION
WW-117	Hercuter White	Cultivar	T	Germany	Europe West	SNPHUB UNION
WW-118	Wietfelds Flettmarer Land Heidefrst	Cultivar	T	Germany	Europe West	SNPHUB UNION
WW-122	Haidenburger Landweizen	Cultivar	T	Germany	Europe West	SNPHUB UNION
WW-148	Bussard	Cultivar	T	Germany	Europe West	SNPHUB UNION
WW-150	Ritmo	Cultivar	T	Germany	Europe West	SNPHUB UNION
WW-168	Mikon	Cultivar	T	Germany	Europe West	SNPHUB UNION
WW-271		Cultivar	T	Germany	Europe West	SNPHUB UNION
WW-317	Adular	Cultivar	T	Germany	Europe West	SNPHUB UNION
WW-419	Strubes Dickkopf	Old cultivar	T	Germany	Europe West	SNPHUB UNION
C8	LR_Italy	Landrace	C	Italy	Europe West	SNPHUB UNION
ExomeCapture-DAS5-003724	Funone	Cultivar	C	Italy	Europe West	USDA GRIN	PI 242501
ITA-L1	PI 65564	Cultivar	C	Italy	Europe West	SNPHUB UNION
MP007	Abbondanza(ABo)	Cultivar	C	Italy	Europe West	SNPHUB UNION
MP009	St 1472/506(ZhengYin1Hao)	Cultivar	C	Italy	Europe West	SNPHUB UNION
MP011	St 2422/464(ZhengYin4Hao)	Cultivar	C	Italy	Europe West	SNPHUB UNION
MP013	Rieti(RuiTi)	Cultivar	C	Italy	Europe West	SNPHUB UNION
MP016	Mara(MaLa)	Cultivar	C	Italy	Europe West	SNPHUB UNION
MP017	Autonomia(AoTuoNuoMiYa)	Cultivar	C	Italy	Europe West	SNPHUB UNION
WW-019	Bologna	Cultivar	C	Italy	Europe West	SNPHUB UNION
WW-020	Palesio	Cultivar	C	Italy	Europe West	SNPHUB UNION
WW-021	Tiepolo	Cultivar	C	Italy	Europe West	SNPHUB UNION
WW-022	Altamira	Cultivar	C	Italy	Europe West	SNPHUB UNION
WW-067	Sibilla	Cultivar	C	Italy	Europe West	SNPHUB UNION
WW-073	San Pastore Typ 2	Cultivar	C	Italy	Europe West	SNPHUB UNION
WW-133	Anna Migliori	Cultivar	C	Italy	Europe West	SNPHUB UNION
WW-134	Madif 20	Cultivar	C	Italy	Europe West	SNPHUB UNION
WW-135	Colorben 4	Cultivar	C	Italy	Europe West	SNPHUB UNION
WW-136	Marzotto	Cultivar	C	Italy	Europe West	SNPHUB UNION
WW-137	San Prospero	Cultivar	C	Italy	Europe West	SNPHUB UNION
WW-364	Granarolo	Cultivar	C	Italy	Europe West	SNPHUB UNION
WW-406	Orlandi	Old cultivar	C	Italy	Europe West	SNPHUB UNION
WW-512		Landrace	C	Italy	Europe West	SNPHUB UNION
ExomeCapture-DAS5-001396	Florio	Cultivar	T	Italy	Europe West	USDA GRIN	PI 157902
ExomeCapture-DAS5-003721	Damiano Chiesa	Cultivar	T	Italy	Europe West	USDA GRIN	PI 266142
ExomeCapture-DAS5-004421	Gentil Rosso	Landrace	T	Italy	Europe West	USDA GRIN	PI 174639
ExomeCapture-DAS5-004695	Romano	Landrace	T	Italy	Europe West	USDA GRIN	PI 157949
ExomeCapture-WATKINS-007423	ITALY W8298	Landrace	T	Italy	Europe West	AWCC	131814
ITA-C1	Afu((Funo)	Cultivar	T	Italy	Europe West	SNPHUB UNION
ITA-L2	PI 157949	Cultivar	T	Italy	Europe West	SNPHUB UNION
MP002	Mentana(NanDai2419)	Cultivar	T	Italy	Europe West	SNPHUB UNION
MP003	Villa Glori(ZhongNong28)	Cultivar	T	Italy	Europe West	SNPHUB UNION
MP006	Funo(AFu)	Cultivar	T	Italy	Europe West	SNPHUB UNION
MP018	San Pastore(ASang)	Cultivar	T	Italy	Europe West	SNPHUB UNION
MP019	Fontarronco(FengTaLongKe)	Cultivar	T	Italy	Europe West	SNPHUB UNION
WW-131	Villa Glori	Cultivar	T	Italy	Europe West	SNPHUB UNION
WW-132	Novaro	Cultivar	T	Italy	Europe West	SNPHUB UNION
MP014	Wilhelmina (WeiErHeMingNa)	Cultivar	C	Netherlands	Europe West	SNPHUB UNION
ExomeCapture-DAS5-001291	Chinese 166	Cultivar	C	Netherlands	Europe West	USDA GRIN	PI 340684
ExomeCapture-DAS5-001374	Emma	Cultivar	C	Netherlands	Europe West	USDA GRIN	PI 192361
ExomeCapture-DAS5-002332	ELISABETH	Cultivar	C	Netherlands	Europe West	AWCC	117407
NLD-C1	Pepital	Cultivar	C	Netherlands	Europe West	SNPHUB UNION
WW-103	Mado	Cultivar	C	Netherlands	Europe West	SNPHUB UNION
WW-313	line60293	Breeding line	C	Netherlands	Europe West	SNPHUB UNION
WW-391	MELCHIOR	Cultivar	C	Netherlands	Europe West	SNPHUB UNION
WW-412	PROMESSA	Cultivar	C	Netherlands	Europe West	SNPHUB UNION
WW-446	AXONA	Cultivar	C	Netherlands	Europe West	SNPHUB UNION
WW-451	HAMAC	Cultivar	C	Netherlands	Europe West	SNPHUB UNION
ExomeCapture-DAS5-004495	Mildress	Cultivar	T	Netherlands	Europe West	USDA GRIN	PI 337604
NLD-L1	PI 51688	Cultivar	T	Netherlands	Europe West	SNPHUB UNION
ExomeCapture-DAS5-001859	Snogg	Cultivar	C	Norway	Europe West	USDA GRIN	PI 190451
ExomeCapture-DAS5-003891	AS	Cultivar	C	Norway	Europe West	USDA GRIN	PI 192294
ExomeCapture-DAS5-001382	Estacao	Landrace	C	Portugal	Europe West	USDA GRIN	PI 278418
ExomeCapture-DAS5-001847	Serrano	Cultivar	C	Portugal	Europe West	USDA GRIN	PI 192014
ExomeCapture-DAS5-001924	Tremes Arroxeado	Landrace	C	Portugal	Europe West	USDA GRIN	PI 192808
ExomeCapture-DAS5-002049	AMARELO DE BARBA BRANCA	Cultivar	C	Portugal	Europe West	AWCC	117531
ExomeCapture-DAS5-003925	Barbaro 789	Cultivar	C	Portugal	Europe West	USDA GRIN	PI 269248
ExomeCapture-DAS5-003928	CI 7040	Cultivar	C	Portugal	Europe West	USDA GRIN	PI 56232
ExomeCapture-DAS5-004676	Barbela Grosso	Landrace	C	Portugal	Europe West	USDA GRIN	PI 278405
ExomeCapture-WATKINS-007497	PORTUGAL 39	Landrace	C	Portugal	Europe West	AWCC	131888
ExomeCapture-WATKINS-007500	PORTUGAL 55	Landrace	C	Portugal	Europe West	AWCC	131891
PRT-L1	PI 192808	Cultivar	C	Portugal	Europe West	SNPHUB UNION
WW-394	MOCHO DE ESPIGA BRANCA	landrace	C	Portugal	Europe West	SNPHUB UNION
C9	LR_Portugal1	Landrace	T	Portugal	Europe West	SNPHUB UNION
ExomeCapture-DAS5-001415	Gaspino	Unknown	T	Portugal	Europe West	USDA GRIN	PI 191731
ExomeCapture-DAS5-001493	Ideal	Cultivar	T	Portugal	Europe West	USDA GRIN	PI 185713
ExomeCapture-DAS5-002104	BEIRAO	Cultivar	T	Portugal	Europe West	AWCC	110788
ExomeCapture-DAS5-002362	ESTACAO	Cultivar	T	Portugal	Europe West	AWCC	102351
ExomeCapture-WATKINS-007494	PORTUGAL 34	Landrace	T	Portugal	Europe West	AWCC	131885
WW-401	ODESSA EXPSTA20722	Breeding line	T	Portugal	Europe West	SNPHUB UNION
WW-402	ODESSA EXPSTA21821	Breeding line	T	Portugal	Europe West	SNPHUB UNION
WW-411	PRECOCE	Old cultivar	T	Portugal	Europe West	SNPHUB UNION
ESP-L1	PI 58075	Cultivar	C	Spain	Europe West	SNPHUB UNION
ExomeCapture-DAS5-001212	Barbilla	Landrace	C	Spain	Europe West	USDA GRIN	PI 191016
ExomeCapture-DAS5-004010	2083	Cultivar	C	Spain	Europe West	USDA GRIN	PI 191039
ExomeCapture-DAS5-004012	3CX3C	Unknown	C	Spain	Europe West	USDA GRIN	PI 184602
ExomeCapture-DAS5-004018	69Z6.960	Other_species	C	Spain	Europe West	USDA GRIN	PI 348773
ExomeCapture-DAS5-004493	MG 27174	Landrace	C	Spain	Europe West	USDA GRIN	PI 469020
ExomeCapture-WATKINS-007127	ALICANTE 3	Landrace	C	Spain	Europe West	AWCC	131505
ExomeCapture-WATKINS-007187	CANARY 2	Landrace	C	Spain	Europe West	AWCC	131567
ExomeCapture-WATKINS-007188	CANARY 2	Landrace	C	Spain	Europe West	AWCC	131568
ExomeCapture-WATKINS-007190	CANARY 4	Landrace	C	Spain	Europe West	AWCC	131570
ExomeCapture-WATKINS-007430	LEON 9	Landrace	C	Spain	Europe West	AWCC	131821
ExomeCapture-WATKINS-007443	NAVARRE 4	Landrace	C	Spain	Europe West	AWCC	131834
ExomeCapture-WATKINS-007445	NAVARRE 41	Landrace	C	Spain	Europe West	AWCC	131836
ExomeCapture-WATKINS-007449	NAVARRE 48	Landrace	C	Spain	Europe West	AWCC	131840
ExomeCapture-WATKINS-007451	NAVARRE 53	Landrace	C	Spain	Europe West	AWCC	131842
ExomeCapture-WATKINS-007454	NAVARRE 71	Landrace	C	Spain	Europe West	AWCC	131845
ExomeCapture-WATKINS-007455	NAVARRE 71	Landrace	C	Spain	Europe West	AWCC	131846
ExomeCapture-WATKINS-007520	SALAMANCA 3	Landrace	C	Spain	Europe West	AWCC	131911
ExomeCapture-WATKINS-007558	VALENCIA 10	Landrace	C	Spain	Europe West	AWCC	131951
ExomeCapture-WATKINS-007677	NAVARRE 58	Landrace	C	Spain	Europe West	AWCC	132074
WW-125	Campeador	Cultivar	C	Spain	Europe West	SNPHUB UNION
WW-227		landrace	C	Spain	Europe West	SNPHUB UNION
WW-338	CANDEAL DE AREVALO	landrace	C	Spain	Europe West	SNPHUB UNION
WW-353	EBRO	Cultivar	C	Spain	Europe West	SNPHUB UNION
WW-368	H93-70	Breeding line	C	Spain	Europe West	SNPHUB UNION
WW-390	MEIRA	Old cultivar	C	Spain	Europe West	SNPHUB UNION
WW-408	P. DE BROLLON	landrace	C	Spain	Europe West	SNPHUB UNION
WW-422	TREMESINO MEIRA	landrace	C	Spain	Europe West	SNPHUB UNION
WW-423	TRIGO DE MONTE	landrace	C	Spain	Europe West	SNPHUB UNION
WW-430	WS-13 CARDENO 34/45	Breeding line	C	Spain	Europe West	SNPHUB UNION
C7	LR_Spain	Landrace	T	Spain	Europe West	SNPHUB UNION
ExomeCapture-DAS5-004007	124	Other_species	T	Spain	Europe West	USDA GRIN	PI 276017
ExomeCapture-DAS5-004020	Ballobar	Landrace	T	Spain	Europe West	USDA GRIN	PI 191014
ExomeCapture-WATKINS-007452	NAVARRE 59	Landrace	T	Spain	Europe West	AWCC	131843
ExomeCapture-WATKINS-007518	SALAMANCA 2	Landrace	T	Spain	Europe West	AWCC	131909
ExomeCapture-WATKINS-007572	VIZCAYA 19	Landrace	T	Spain	Europe West	AWCC	131966
ExomeCapture-WATKINS-007643	LEON 15	Landrace	T	Spain	Europe West	AWCC	132039
ExomeCapture-WATKINS-007661	NAVARRE 12	Landrace	T	Spain	Europe West	AWCC	132057
TW014	PI 348526	Cultivar	T	Spain	Europe West	SNPHUB UNION
WW-240		landrace	T	Spain	Europe West	SNPHUB UNION
WW-304	NAVARRO150	Cultivar	T	Spain	Europe West	SNPHUB UNION
ExomeCapture-DAS5-001790	Rang	Cultivar	C	Sweden	Europe West	USDA GRIN	PI 383403
ExomeCapture-DAS5-004036	2181A	Cultivar	C	Sweden	Europe West	USDA GRIN	PI 192595
ExomeCapture-DAS5-004415	G532	Other_species	C	Sweden	Europe West	USDA GRIN	PI 428146
ExomeCapture-DAS5-004624	Virgo	Cultivar	C	Sweden	Europe West	USDA GRIN	PI 414741
ExomeCapture-WSC-7-5	Forma Vinda de Varmland	Landrace	C	Sweden	Europe West	Eduard Akhunov	PI 192569
SWE-L1	PI 192569	Cultivar	C	Sweden	Europe West	Nature Genetics, 2020
WW-120	Landweizen aus Voehma II	Cultivar	C	Sweden	Europe West	SNPHUB UNION
WW-124		Cultivar	C	Sweden	Europe West	SNPHUB UNION
WW-378	KOLBEN 3	Old cultivar	C	Sweden	Europe West	SNPHUB UNION
WW-386	MARS DE SUEDE ROUGE BARBU	landrace	C	Sweden	Europe West	SNPHUB UNION
ExomeCapture-DAS5-004043	3886	Cultivar	T	Sweden	Europe West	USDA GRIN	PI 192388
WW-110		Cultivar	T	Sweden	Europe West	SNPHUB UNION
WW-332	BIRGITTA	Cultivar	T	Sweden	Europe West	SNPHUB UNION
CHE-L1	PI 349442	Cultivar	C	Switzerland	Europe West	SNPHUB UNION
ExomeCapture-DAS5-004053	B 262	Cultivar	C	Switzerland	Europe West	USDA GRIN	PI 351907
ExomeCapture-DAS5-004054	B 265	Cultivar	C	Switzerland	Europe West	USDA GRIN	PI 351908
ExomeCapture-DAS5-004055	B 359	Cultivar	C	Switzerland	Europe West	USDA GRIN	PI 351968
ExomeCapture-DAS5-004420	Geneve Gros	Cultivar	C	Switzerland	Europe West	USDA GRIN	PI 351397
ExomeCapture-WSC-4-4	2045A	Landrace	C	Switzerland	Europe West	Eduard Akhunov	PI 349512
TW012	PI 347913	Cultivar	C	Switzerland	Europe West	SNPHUB UNION
WW-282	CH62022	Breeding line	C	Switzerland	Europe West	SNPHUB UNION
WW-310	CH01193	Breeding line	C	Switzerland	Europe West	SNPHUB UNION
WW-333	BLANC PRECOCE	Old cultivar	C	Switzerland	Europe West	SNPHUB UNION
WW-415	ROUGE DE MARCHISSY	landrace	C	Switzerland	Europe West	SNPHUB UNION
TW011	PI 591898	Cultivar	T	Switzerland	Europe West	SNPHUB UNION
TW013	PI 347921	Cultivar	T	Switzerland	Europe West	SNPHUB UNION
TW015	PI 355592	Cultivar	T	Switzerland	Europe West	SNPHUB UNION
WW-291	CH73052	Breeding line	T	Switzerland	Europe West	SNPHUB UNION
WW-468	Croisement 268	Breeding line	T	Switzerland	Europe West	SNPHUB UNION
ExomeCapture-DAS5-004158	Echinatum	Other_species	C	United Kingdom	Europe West	USDA GRIN	PI 330556
ExomeCapture-DAS5-004425	Gold Drop	Cultivar	C	United Kingdom	Europe West	USDA GRIN	CItr 6316
WW-030	KWS Satiago	Cultivar	C	United Kingdom	Europe West	SNPHUB UNION
WW-032	Conqueror	Cultivar	C	United Kingdom	Europe West	SNPHUB UNION
WW-034	KWS Willow	Cultivar	C	United Kingdom	Europe West	SNPHUB UNION
WW-035	Granary	Cultivar	C	United Kingdom	Europe West	SNPHUB UNION
WW-048	ALCHEMY	Cultivar	C	United Kingdom	Europe West	SNPHUB UNION
WW-049	BROMPTON	Cultivar	C	United Kingdom	Europe West	SNPHUB UNION
WW-050	CLAIRE	Cultivar	C	United Kingdom	Europe West	SNPHUB UNION
WW-053	ROBIGUS	Cultivar	C	United Kingdom	Europe West	SNPHUB UNION
WW-055	XI-19	Cultivar	C	United Kingdom	Europe West	SNPHUB UNION
WW-086	Dawson Golden	Cultivar	C	United Kingdom	Europe West	SNPHUB UNION
WW-155	Monty	Cultivar	C	United Kingdom	Europe West	SNPHUB UNION
WW-156	Timber	Cultivar	C	United Kingdom	Europe West	SNPHUB UNION
WW-380	Lammas	Old cultivar	C	United Kingdom	Europe West	SNPHUB UNION
WW-387	MASTER	Cultivar	C	United Kingdom	Europe West	SNPHUB UNION
WW-500		Landrace	C	United Kingdom	Europe West	SNPHUB UNION
ExomeCapture-DAS5-004156	Colonel	Cultivar	T	United Kingdom	Europe West	USDA GRIN	PI 547263
ExomeCapture-DAS5-004603	Taxi	Cultivar	T	United Kingdom	Europe West	USDA GRIN	PI 592137
GBR-L1	PI 278589	Cultivar	T	United Kingdom	Europe West	SNPHUB UNION
WW-031	KWS Croft	Cultivar	T	United Kingdom	Europe West	SNPHUB UNION
WW-033	Cordiale	Cultivar	T	United Kingdom	Europe West	SNPHUB UNION
WW-052	RIALTO	Cultivar	T	United Kingdom	Europe West	SNPHUB UNION
WW-056	WELFORD	Cultivar	T	United Kingdom	Europe West	SNPHUB UNION
WW-059	SHAMROCK	Cultivar	T	United Kingdom	Europe West	SNPHUB UNION
WW-322	ARGENT	Cultivar	T	United Kingdom	Europe West	SNPHUB UNION
WW-342	CORIN	Cultivar	T	United Kingdom	Europe West	SNPHUB UNION
WW-450	EQUINOX	Cultivar	T	United Kingdom	Europe West	SNPHUB UNION
C50	VA_Australia4	Cultivar	C	Australia	Oceania	SNPHUB UNION
C51	VA_Australia5	Cultivar	C	Australia	Oceania	SNPHUB UNION
C53	VA_Australia7	Cultivar	C	Australia	Oceania	SNPHUB UNION
C54	VA_Australia8	Cultivar	C	Australia	Oceania	SNPHUB UNION
C55	VA_Australia9	Cultivar	C	Australia	Oceania	SNPHUB UNION
C56	VA_Australia10	Cultivar	C	Australia	Oceania	SNPHUB UNION
C59	VA_Australia13	Cultivar	C	Australia	Oceania	SNPHUB UNION
C61	VA_Australia15	Cultivar	C	Australia	Oceania	SNPHUB UNION
C62	VA_Australia16	Cultivar	C	Australia	Oceania	SNPHUB UNION
ExomeCapture-DAS5-001910	Terra	Cultivar	C	Australia	Oceania	USDA GRIN	PI 464646
ExomeCapture-DAS5-002071	AUSSIE	Cultivar	C	Australia	Oceania	AWCC	120326
ExomeCapture-DAS5-002230	CHARA	Cultivar	C	Australia	Oceania	AWCC	140945
ExomeCapture-DAS5-002644	KUKRI	Cultivar	C	Australia	Oceania	AWCC	139032
ExomeCapture-DAS5-002909	QUIMORI	Cultivar	C	Australia	Oceania	AWCC	121166
ExomeCapture-DAS5-003227	WARREN	Cultivar	C	Australia	Oceania	AWCC	101634
ExomeCapture-DAS5-003316	428	Cultivar	C	Australia	Oceania	USDA GRIN	PI 117758
ExomeCapture-DAS5-003319	5135	Cultivar	C	Australia	Oceania	USDA GRIN	PI 117634
ExomeCapture-DAS5-003320	81003	Cultivar	C	Australia	Oceania	USDA GRIN	PI 130645
ExomeCapture-DAS5-003328	Cornerstone	Cultivar	C	Australia	Oceania	USDA GRIN	PI 409014
ExomeCapture-DAS5-003329	Currawa	Cultivar	C	Australia	Oceania	USDA GRIN	PI 113916
ExomeCapture-DAS5-003338	G-29-14-0-3-1-0	Cultivar	C	Australia	Oceania	USDA GRIN	PI 124847
ExomeCapture-DAS5-AXE	Axe	Cultivar	C	Australia	Oceania	AWCC	167574
ExomeCapture-DAS5-CARNAMAH	Carnamah	Cultivar	C	Australia	Oceania	AWCC	125730
ExomeCapture-DAS5-CORRELL	Correll	Cultivar	C	Australia	Oceania	AWCC	160700
ExomeCapture-DAS5-DERRIMUT	Derrimut	Cultivar	C	Australia	Oceania	AWCC	172787
ExomeCapture-DAS5-EGA-HUME	EGA Hume	Cultivar	C	Australia	Oceania	AWCC	120681
ExomeCapture-DAS5-EGA-WYLIE	EGA Wylie	Cultivar	C	Australia	Oceania	AWCC	.
ExomeCapture-DAS5-ELLISON	Ellison	Cultivar	C	Australia	Oceania	AWCC	149752
ExomeCapture-DAS5-ESPADA	Espada	Cultivar	C	Australia	Oceania	AWCC	167578
ExomeCapture-DAS5-FRAME	Frame	Cultivar	C	Australia	Oceania	AWCC	150177
ExomeCapture-DAS5-GLADIUS	Gladius	Cultivar	C	Australia	Oceania	AWCC	167576
ExomeCapture-DAS5-H45	H45	Cultivar	C	Australia	Oceania	AWCC	139067
ExomeCapture-DAS5-HILL-81	Hill 81	Cultivar	C	Australia	Oceania	AWCC	121758
ExomeCapture-DAS5-KENNEDY	Kennedy	Cultivar	C	Australia	Oceania	AWCC	167285
ExomeCapture-DAS5-LANG	Lang	Cultivar	C	Australia	Oceania	AWCC	140939
ExomeCapture-DAS5-QALBIS	QalBis	Cultivar	C	Australia	Oceania	AWCC	149754
ExomeCapture-DAS5-SHAW-VB	Shaw VB	Cultivar	C	Australia	Oceania	AWCC	.
ExomeCapture-DAS5-STRZELECKI	Strzelecki	Cultivar	C	Australia	Oceania	AWCC	140940
ExomeCapture-DAS5-SUNCO	Sunco	Cultivar	C	Australia	Oceania	AWCC	145118
ExomeCapture-DAS5-SUNGUARD	Sunguard	Cultivar	C	Australia	Oceania	AWCC	176605
ExomeCapture-DAS5-WYALKATCHEM	Wyalkatchem	Cultivar	C	Australia	Oceania	AWCC	145111
ExomeCapture-WATKINS-007017	Aus26558	Cultivar	C	Australia	Oceania	AWCC	100215
ExomeCapture-WATKINS-007056	Aus27221	Cultivar	C	Australia	Oceania	AWCC	100406
ExomeCapture-WATKINS-007084	Aus27253	Cultivar	C	Australia	Oceania	AWCC	100438
ExomeCapture-WATKINS-007145	Aus27319	Cultivar	C	Australia	Oceania	AWCC	100504
ExomeCapture-WATKINS-007148	AUSTRALIA 8	Landrace	C	Australia	Oceania	AWCC	131526
ExomeCapture-WATKINS-007155	AUSTRALIA CCI W270	Landrace	C	Australia	Oceania	AWCC	131533
ExomeCapture-WATKINS-007162	AUSTRALIA CCI W370	Landrace	C	Australia	Oceania	AWCC	131540
ExomeCapture-WATKINS-007166	AUSTRALIA CCI W440	Landrace	C	Australia	Oceania	AWCC	131544
ExomeCapture-WATKINS-007285	Aus27467	Cultivar	C	Australia	Oceania	AWCC	100650
ExomeCapture-WATKINS-007623	Aus28092	Cultivar	C	Australia	Oceania	AWCC	101000
ExomeCapture-WATKINS-007777	Aus28258	Cultivar	C	Australia	Oceania	AWCC	101164
ExomeCapture-WSC-1-1	RAC875	Cultivar	C	Australia	Oceania	Eduard Akhunov	RAC875
MP001	BiYuMai	Cultivar	C	Australia	Oceania	SNPHUB UNION
WW-361	GAMMENYA	Old cultivar	C	Australia	Oceania	SNPHUB UNION
WW-366	GULAR	Old cultivar	C	Australia	Oceania	SNPHUB UNION
WW-482	GHURKA	Old cultivar	C	Australia	Oceania	SNPHUB UNION
	Tamworth-827WW	Cultivar	C	Australia	Oceania	This work
ExomeCapture-WATKINS-007089	Aus27258	Cultivar	T	Australia	Oceania	AWCC	100443
ExomeCapture-WATKINS-007156	AUSTRALIA CCI W29	Landrace	T	Australia	Oceania	AWCC	131534
ExomeCapture-WATKINS-007299	Aus27485	Cultivar	T	Australia	Oceania	AWCC	100668
S239	OPTIMUS	Cultivar	T	Australia	Oceania	SNPHUB UNION
	Mac's-White	Cultivar	T	Australia	Oceania	This work
ExomeCapture-DAS5-001196	Arawa	Cultivar	C	New Zealand	Oceania	USDA GRIN	PI 283872
WW-285	ARAWA	Old cultivar	C	New Zealand	Oceania	SNPHUB UNION
WW-399	NZ(81)P43	Breeding line	C	New Zealand	Oceania	SNPHUB UNION
WW-427	RONGOTEA	Cultivar	C	New Zealand	Oceania	SNPHUB UNION
ExomeCapture-DAS5-004328	Aotea	Cultivar	T	New Zealand	Oceania	USDA GRIN	PI 266860
ExomeCapture-DAS5-004579	Sensation	Unknown	T	New Zealand	Oceania	USDA GRIN	PI 283866
ExomeCapture-Cltr-7635	CI 7635	Landrace	C	Russia	Soviet Union	Eduard Akhunov	CItr 7635
ExomeCapture-DAS5-002228	CHAKINSKAYA306	Cultivar	C	Russia	Soviet Union	AWCC	140573
ExomeCapture-DAS5-002308	DONSKAJA POLUKARLIKOVAJA	Cultivar	C	Russia	Soviet Union	AWCC	123446
ExomeCapture-DAS5-002997	RUSSIAN W.W. 176	Cultivar	C	Russia	Soviet Union	AWCC	125775
S130	WG_Russian5	Cultivar	C	Russia	Soviet Union	SNPHUB UNION
S236	WG_RussiaKabka3	Cultivar	C	Russia	Soviet Union	SNPHUB UNION
S237	WG_RussiaAoDeSa3	Cultivar	C	Russia	Soviet Union	SNPHUB UNION
WW-064	Saratovskya 29	Old cultivar	C	Russia	Soviet Union	SNPHUB UNION
WW-213		Landrace	C	Russia	Soviet Union	SNPHUB UNION
WW-216		Landrace	C	Russia	Soviet Union	SNPHUB UNION
WW-308	Tau-bugda	Old cultivar	C	Russia	Soviet Union	SNPHUB UNION
WW-355	FERRUGINEUM	Old cultivar	C	Russia	Soviet Union	SNPHUB UNION
WW-365	GRANIT	Cultivar	C	Russia	Soviet Union	SNPHUB UNION
WW-407	OULIANOWSKA	Cultivar	C	Russia	Soviet Union	SNPHUB UNION
WW-459	Sarrubra	landrace	C	Russia	Soviet Union	SNPHUB UNION
WW-464	Landrace	landrace	C	Russia	Soviet Union	SNPHUB UNION
WW-465	Dalnevostochnaya 10	Cultivar	C	Russia	Soviet Union	SNPHUB UNION
WW-470	Albidum 12	Cultivar	C	Russia	Soviet Union	SNPHUB UNION
ExomeCapture-DAS5-003961	Chorol	Landrace	C	Russian Federation	Soviet Union	USDA GRIN	CItr 7706
ExomeCapture-DAS5-004338	Bezostaja 1	Cultivar	C	Russian Federation	Soviet Union	USDA GRIN	PI 304092
ExomeCapture-DAS5-002073	AVRORA	Cultivar	C	Soviet Union	Soviet Union	AWCC	115702
ExomeCapture-DAS5-002099	BAROVITSCHKAJA	Cultivar	C	Soviet Union	Soviet Union	AWCC	115441
ExomeCapture-DAS5-002111	BELOCERKOVSKAJA 198	Cultivar	C	Soviet Union	Soviet Union	AWCC	103900
ExomeCapture-DAS5-002121	BENZENGUBSKAIA	Cultivar	C	Soviet Union	Soviet Union	AWCC	115303
ExomeCapture-DAS5-002142	BIRIUSKINKA	Cultivar	C	Soviet Union	Soviet Union	AWCC	118168
ExomeCapture-DAS5-002144	BJELOKOLOOKA NO 2999	Cultivar	C	Soviet Union	Soviet Union	AWCC	101951
ExomeCapture-DAS5-002157	BOL-BUGDA	Cultivar	C	Soviet Union	Soviet Union	AWCC	116228
ExomeCapture-DAS5-002165	BROVKI	Landrace	C	Soviet Union	Soviet Union	AWCC	106256
ExomeCapture-DAS5-002263	DAGHESTAN 171	Cultivar	C	Soviet Union	Soviet Union	AWCC	115711
ExomeCapture-DAS5-002266	DALNEVOSTOCNAJA	Cultivar	C	Soviet Union	Soviet Union	AWCC	110549
ExomeCapture-DAS5-002350	ERYTHROSPERMUM 29666	Cultivar	C	Soviet Union	Soviet Union	AWCC	102346
ExomeCapture-DAS5-002351	ERYTHROSPERMUM 3036-384	Cultivar	C	Soviet Union	Soviet Union	AWCC	102341
ExomeCapture-DAS5-002352	ERYTHROSPERMUM 341	Cultivar	C	Soviet Union	Soviet Union	AWCC	119462
ExomeCapture-DAS5-002359	ERYTHROSPERMUM 917	Cultivar	C	Soviet Union	Soviet Union	AWCC	114940
ExomeCapture-DAS5-002409	GIRCA 0274	Cultivar	C	Soviet Union	Soviet Union	AWCC	107409
ExomeCapture-DAS5-002416	GRAECUM 114	Cultivar	C	Soviet Union	Soviet Union	AWCC	116136
ExomeCapture-DAS5-002419	GRAECUM 29686	Cultivar	C	Soviet Union	Soviet Union	AWCC	111566
ExomeCapture-DAS5-002431	GRAZUCAJ	Cultivar	C	Soviet Union	Soviet Union	AWCC	116184
ExomeCapture-DAS5-002443	HALDONI	Cultivar	C	Soviet Union	Soviet Union	AWCC	112615
ExomeCapture-DAS5-002447	HANSEN'S 131	Cultivar	C	Soviet Union	Soviet Union	AWCC	106962
ExomeCapture-DAS5-002467	HOPE	Cultivar	C	Soviet Union	Soviet Union	AWCC	112616
ExomeCapture-DAS5-002477	HOSTIANUM	Cultivar	C	Soviet Union	Soviet Union	AWCC	102594
ExomeCapture-DAS5-002492	IRKUTSK W43322	Unknown	C	Soviet Union	Soviet Union	AWCC	131798
ExomeCapture-DAS5-002494	IRKUTSK W43325	Landrace	C	Soviet Union	Soviet Union	AWCC	131800
ExomeCapture-DAS5-002605	KOLLEKTIVNAJA	Cultivar	C	Soviet Union	Soviet Union	AWCC	116191
ExomeCapture-DAS5-002640	KUBANSKAJA 24	Cultivar	C	Soviet Union	Soviet Union	AWCC	123342
ExomeCapture-DAS5-002641	KUBANSKAJA 24 S	Cultivar	C	Soviet Union	Soviet Union	AWCC	123343
ExomeCapture-DAS5-002642	KUBANSKAJA 29	Cultivar	C	Soviet Union	Soviet Union	AWCC	115762
ExomeCapture-DAS5-002649	KZYL-CAS	Cultivar	C	Soviet Union	Soviet Union	AWCC	110550
ExomeCapture-DAS5-002663	LGOVSKAIA 873	Cultivar	C	Soviet Union	Soviet Union	AWCC	114275
ExomeCapture-DAS5-002687	LUTESCENS 12681	Cultivar	C	Soviet Union	Soviet Union	AWCC	102905
ExomeCapture-DAS5-002700	LUTESCENS ALEF 3254	Cultivar	C	Soviet Union	Soviet Union	AWCC	100483
ExomeCapture-DAS5-002708	MALAKOF ?	Cultivar	C	Soviet Union	Soviet Union	AWCC	100492
ExomeCapture-DAS5-002752	MIRONOVSKAJA 808	Cultivar	C	Soviet Union	Soviet Union	AWCC	114880
ExomeCapture-DAS5-002819	ODESSA	Cultivar	C	Soviet Union	Soviet Union	AWCC	117393
ExomeCapture-DAS5-002832	OMSKAJA 2078	Cultivar	C	Soviet Union	Soviet Union	AWCC	115788
ExomeCapture-DAS5-002833	ONOHOISKAJA 4	Cultivar	C	Soviet Union	Soviet Union	AWCC	110547
ExomeCapture-DAS5-002888	PRIBOI	Cultivar	C	Soviet Union	Soviet Union	AWCC	117234
ExomeCapture-DAS5-002899	PSENICNO-PUREINYJ GIBRID 186	Cultivar	C	Soviet Union	Soviet Union	AWCC	114961
ExomeCapture-DAS5-002959	RUSSIA 21	Cultivar	C	Soviet Union	Soviet Union	AWCC	105573
ExomeCapture-DAS5-002968	RUSSIAN	Cultivar	C	Soviet Union	Soviet Union	AWCC	112181
ExomeCapture-DAS5-002970	RUSSIAN 1	Cultivar	C	Soviet Union	Soviet Union	AWCC	105558
ExomeCapture-DAS5-002981	RUSSIAN 3000	Cultivar	C	Soviet Union	Soviet Union	AWCC	105589
ExomeCapture-DAS5-003019	SARATOVSKAJA 39	Cultivar	C	Soviet Union	Soviet Union	AWCC	117630
ExomeCapture-DAS5-003024	SARROSA	Cultivar	C	Soviet Union	Soviet Union	AWCC	103335
ExomeCapture-DAS5-003047	SKALA	Cultivar	C	Soviet Union	Soviet Union	AWCC	111868
ExomeCapture-DAS5-003050	SKOROSPELKA 36	Cultivar	C	Soviet Union	Soviet Union	AWCC	114949
ExomeCapture-DAS5-003075	STEPINATCHKA	Cultivar	C	Soviet Union	Soviet Union	AWCC	103389
ExomeCapture-DAS5-003084	STRAMPELLI	Cultivar	C	Soviet Union	Soviet Union	AWCC	110465
ExomeCapture-DAS5-003116	TIMIRIASEV 2453	Cultivar	C	Soviet Union	Soviet Union	AWCC	117356
ExomeCapture-DAS5-003166	ULIANOVKA	Cultivar	C	Soviet Union	Soviet Union	AWCC	116952
ExomeCapture-DAS5-003170	USSR 1	Landrace	C	Soviet Union	Soviet Union	AWCC	131945
ExomeCapture-DAS5-003174	USSR W94454	Landrace	C	Soviet Union	Soviet Union	AWCC	131948
ExomeCapture-DAS5-003175	USSR W94455	Unknown	C	Soviet Union	Soviet Union	AWCC	131949
ExomeCapture-DAS5-003176	USSR W94457	Landrace	C	Soviet Union	Soviet Union	AWCC	131950
ExomeCapture-DAS5-003183	VALKI 141-R-E-34	Cultivar	C	Soviet Union	Soviet Union	AWCC	116937
ExomeCapture-DAS5-003191	VALKI 38-R-E-MG	Cultivar	C	Soviet Union	Soviet Union	AWCC	116927
ExomeCapture-DAS5-003195	VALKI 5-R-E-34	Cultivar	C	Soviet Union	Soviet Union	AWCC	116920
ExomeCapture-DAS5-003208	VELUTINUM	Cultivar	C	Soviet Union	Soviet Union	AWCC	114946
ExomeCapture-DAS5-003222	VOSTOK	Cultivar	C	Soviet Union	Soviet Union	AWCC	101592
ExomeCapture-DAS5-003244	YENISEI W43320	Landrace	C	Soviet Union	Soviet Union	AWCC	131973
ExomeCapture-DAS5-003245	YRODY 1006	Cultivar	C	Soviet Union	Soviet Union	AWCC	117619
ExomeCapture-DAS5-003248	ZARIA	Cultivar	C	Soviet Union	Soviet Union	AWCC	116189
ExomeCapture-DAS5-003553	2338	Unknown	C	Soviet Union	Soviet Union	USDA GRIN	PI 278478
ExomeCapture-DAS5-004476	Letshchumicum	Other_species	C	Soviet Union	Soviet Union	USDA GRIN	PI 352466
ExomeCapture-WATKINS-007191	CAUCASUS W2397	Landrace	C	Soviet Union	Soviet Union	AWCC	131571
ExomeCapture-WATKINS-007192	CAUCASUS W8528	Landrace	C	Soviet Union	Soviet Union	AWCC	131572
ExomeCapture-WATKINS-007194	CAUCASUS W8559	Landrace	C	Soviet Union	Soviet Union	AWCC	131574
ExomeCapture-WATKINS-007536	SIBERIA W4134	Landrace	C	Soviet Union	Soviet Union	AWCC	131929
ExomeCapture-WATKINS-007547	TURKESTAN W84527	Landrace	C	Soviet Union	Soviet Union	AWCC	131940
ExomeCapture-WATKINS-007548	TURKESTAN W84528	Landrace	C	Soviet Union	Soviet Union	AWCC	131941
RUS-L1	CItr 11478	Cultivar	C	Soviet Union	Soviet Union	SNPHUB UNION
TW046	TRI 9416	Cultivar	C	Soviet Union	Soviet Union	SNPHUB UNION
TW049	TRI 11556	Cultivar	C	Soviet Union	Soviet Union	SNPHUB UNION
WW-119	Klimatinskaja	Cultivar	C	Soviet Union	Soviet Union	SNPHUB UNION
ExomeCapture-DAS5-002236	CHERNOUSKA DURUM	Cultivar	T	Soviet Union	Soviet Union	AWCC	102119
ExomeCapture-DAS5-003149	U.S.S.R. 41853	Cultivar	T	Soviet Union	Soviet Union	AWCC	103488
ExomeCapture-DAS5-003243	YENISEI W43319	Landrace	T	Soviet Union	Soviet Union	AWCC	131972
TW043	TRI 9934	Cultivar	T	Soviet Union	Soviet Union	SNPHUB UNION
WW-509		Landrace	C	USSR	Soviet Union	SNPHUB UNION
WW-511	Abi	Landrace	C	USSR	Soviet Union	SNPHUB UNION
	Pue94.1	NA	C			This work
	Q104-3	NA	C			This work
	Club-62	Cultivar	C			This work
	P.G.1	Cultivar	T			This work

[truncated: 3 more sheets: Supplementery Data 11, Supplementery Data 12, Supplementery Data 13]
