# Supplementary material for: Allelic variation of TaWD40-4B.1 contributes to drought tolerance by modulating catalase activity in wheat
Source: Nat Commun. 2023 Mar 2;14:1200. doi: 10.1038/s41467-023-36901-6 (PMC9981739; doi:10.1038/s41467-023-36901-6)
Supplement: Supplementary file 6 — Source Data [file 41467_2023_36901_MOESM6_ESM.xlsx]

## Sheet: Fig 1
Supporting data for Figures 1f and 1g.
Data for Fig 1f						Data for Fig 1g
TaWD40-4B.1C			TaWD40-4B.1T			Well-watered			Drought			Stats for Fig 1g
Wheat accessions	DT index		Wheat accessions	DT index		TaWD40-4B.1C	TaWD40-4B.1T		TaWD40-4B.1C	TaWD40-4B.1T			W-WD40-C	W-WD40-T	D-WD40-C	D-WD40-T
2794:AE	2.6		1748:Ae	1.25		0.881118	0.433798		9.35788	2.73927		Mean	1	0.799486	12.9835	12.6143
Annong-15186	3.8		2242:AE	4.2		0.842832	0.391789		8.6199	9.48819		SD	0.359258	0.490265	7.13343	9.20844
Ardito	2.5		2298:Ae	1.25		0.756354	0.328221		16.2297	12.4492		n	24	24	24	24
Beijing-8	5.2		9H-65A	3.8		1.09181	0.429712		8.99724	5.20136		CI (95.0%)	0.151701	0.207021	3.01218	3.88838
Bima-4	3.2		Aimengniu-IV	6		1.43711	0.934371		13.0376	11.8381
BL4071	4.6		An-0817	3.4		1.81269	0.958396		28.128	19.8712
Changfeng-4	4.66667		Banquet	3.6		1.41726	1.69892		9.17081	37.8681		Repeated measures ANOVA
Changhan-58	5		Bodycek	3.8		1.33837	0.937701		11.5298	16.7713		Among the samples
Changwu-521	3.6		Carazinho	2		0.926462	1.0425		28.5779	15.2563		Source	SS	df	MS	F	P-value	F crit
Chinese-Spring	4		Centrum	5.8		1.17589	0.951029		4.48733	14.9746		Among group	3400.29	3	1133.43	33.3238	1.13562e-14	2.70359
Club-62	2.2		Chang-6878	5.2		1.16644	0.401758		8.1739	4.34459		Error	3129.16	92	34.0127
Colfiorito	4.8		Chuangmai-36	2.16667		0.483799	0.539191		5.37555	5.58261		Total	6529.45	95
Dong-3-6	6		Chuanmai-104	3.6		0.811819	0.239839		24.8579	19.7026
Emai-15	5.8		Chuanmai-107	3		0.762771	0.423672		3.52766	10.8962
Exi-84-1031	3.2		Colotana	2.4		0.62911	0.496225		9.99712	8.69753
Faro	1.75		Dagmar	5		0.413268	0.591686		8.83366	17.9861
Fengmai-11	4.5		Dong-2-8	3.2		1.10999	0.607699		14.0893	12.5161
Freedom	5.6		Elly	3.2		1.35189	1.05047		21.9469	4.83842
Fs059	5.4		Emai-16	2.6		1.36392	0.928537		5.1305	33.7854
FS198	5.4		Emai-596	3.8		1.38816	1.13041		14.2926	20.2958
Fumai	5.8		Emai-6	2.8		0.679554	2.4172		11.8976	5.08536
Gharflor-1611	2.8		Extra-Kolben-Heinego	5		0.657612	0.355213		9.45172	2.2643
Giava	5.2		Fanmai-8	2.4		0.585519	0.863079		19.5184	7.25373
Guomai-0319	3.6		Fengchan-1	3.4		0.916252	1.03625		16.3756	3.03752
Han-5093	5		Filin	1.25
Haocheng-9411	3		Flanders	3.25
Hezuo-4	5.6		Gaoyuan-602	4.6
Homara-No-44	2.4		Guomai-301	5
Hongjinmai	4.4		Huaichuang-916	3
Hongmai	4.4		Jacui	4
Hongmangmai	5.5		Jichun-1016	2.8
Huadong-6	5		Jimai60-SD	5.2
Huaimai-304	3.8		Jining-16	5.25
Jimai26-HB	5		Jinmai-2148	3.8
Jinmai-8	4.6		Kenong-199	3.4
Kangxiu-10	3.25		Lageadinho	5
Keqiang	2.6		Lanli	3.6
Kexin-9	4.4		Laser	1.6
Lantian-0591	4.4		Ligao-6	4
Liangxing-66	4		Longchun-8	1.2
Liaomai-16	4.6		Louguding	2
Linkang-5027	6		Lumai-11	5.75
Luohan-6	5		Lumai-15	5
Luohan-9	2.5		Luohan-7	5.4
Luomai-21	5		Luomai-18	5.4
Luomai-23	5		Lusitano(S)	2.6
Luyuan-301	5.8		Machang-2	5.2
Mahuamai	4		Mac's-White	2.4
Mellal-1/Ouedzem-1	2.2		Matchball	5.6
Munia//Chen/Altar-84/3/Chen/Aegilops-Squarrosa(Taus)//Bcn/4/Marchouch-8	2		Matylda	4.8
Musket	5.2		Mentana(S)	3.4
Nongda-36	3.33333		Meritto	4.6
P10078	3.8		Mianmai-185	1
Pue94.1	1.8		Mianmai-48	3.2
Q104-3	3.4		Mieti	4.75
Qingchun-5	3.8		Minifen	4.8
Qro94.1.1	1.5		Neimai-11	5.4
Radosinska	5		Neimai-836	4.4
Reg-251	3.8		Ningmai-12	2
Robadinho	5.2		Ningmai-14	3.4
Roter-Kolben-Dinkel	3.16667		Ningnuomai-1	4.25
Ruihuamai-518	5.75		Nongda-211	2.75
Safi-1/Zemamra-1	4.6		P.G.1	3.2
Shaanhan-8675	3.6		Sanyuanmai	3
Shaannong-7859	2.8		Shanmai	4.4
Shannong-14	4.2		Shannong-205	4.4
Shannong-20	4.6		Shannong-9	4.6
Shimai-19	5.6		Shuangji-4	2.33333
Siete-Cerros-66	5.6		Sumai-3	1.6
Soissons	5.4		Viginta	4
St-1472/506	4.25		Xianmai-10	4.16667
Taishan-9818	2.2		Xikemai-6	2
Tamworth-827WW	5		Xinong-165	4.8
Tianping-3	5.6		Xinong-889	3.8
Trigo-Blanco	3.4		Yaanzao	3.6
Veery"S"	3		Yangmai-11	3.75
Wanfeng-269	3.8		Yangmai-13	4
Weaver/Wl-3928//Sw-89.3064/3/Lakta-7	4.2		Yangmai-16	2.6
Xiaohongmai	6		Yangmai-17	5
Xiaoyan-461	5		Yannong-21	5
Xifeng	5.75		Yanzhan-4110	3.75
Xinchun-8	2.4		Yunhan-22-33	1.2
Xingzi-9104	5.2		Zaosui-30	5.4
Xinkehan-9	2.8		Zhengmai-9405	1.8
Xinmai-8	3		Zhengzhou-8960	2.4
Xinong-511	5.4		Zhenmai-9	4.2
Xinong-88	3.6		Zhongjiao-1	4.4
Xuke-718	4.8		Zhongjiao-2	5.2
Yangmai-158	6		Zhongmai-9	5.2
Yangmai-3	5.8		Zhongyou-9507	1.5
Yannong-19	4.2
Yikemai-1506	3.2
Yuanzhuo-3	5.8
Yumai-17	5
Yumai-24	2.6
Yumai-69	4
Yunhan-21-30	6
Zemamra-5/Somama-3	2.8
Zemamra-5/Zemamra-5	5
Zhengmai-7698	5.2
Zhengmai-9201	3
Zhengmaii-9023	2.2
Zhongmai-578	5.4
Zhongren-2	4.4
Zhongyun-1	3
Zhoumai-20	5
Zhoumai-24	5.8
Zhoumai-26	4.2

## Sheet: Fig 2
Supporting data for Figures 2a, 2b and 2e-j.
Data for Fig 2a									Data for Fig 2b
No	YM20	OE-T#1	OE-T#2	OE-C#1	OE-C#2	RNAi#1	RNAi#2		No	SR3	OE-T#1	OE-T#2	OE-C#1	OE-C#2	RNAi#1	RNAi#2
1	0.943212	5.88204	5.89947	9.53953	8.36225	0.197711	0.130959		1	0.868299	8.16012	11.3759	6.3253	9.53279	0.129274	0.124415
2	0.841129	6.3358	6.70877	8.58157	7.64435	0.214603	0.171309		2	1.02178	8.56875	6.5245	7.56692	7.66244	0.157263	0.207539
3	0.867163	9.28953	7.6415	8.69336	7.92242	0.192144	0.295083		3	0.768586	10.2907	9.71075	9.52818	7.79239	0.125041	0.200903
4	1.34849	11.1042	7.92067	11.8477	8.25582	0.351939	0.268492		4	1.34133	11.3753	11.5834	8.91107	9.84464	0.188315	0.211562
Stats for Fig 2a									Stats for Fig 2b
	YM20	OE-T#1	OE-T#2	OE-C#1	OE-C#2	RNAi#1	RNAi#2			SR3	OE-T#1	OE-T#2	OE-C#1	OE-C#2	RNAi#1	RNAi#2
Mean	1	8.1529	7.0426	9.66555	8.04621	0.239099	0.216461		Mean	1	9.59872	9.79863	8.08287	8.70806	0.149973	0.186105
SD	0.236333	2.48066	0.92157	1.51635	0.326922	0.0758302	0.0779699		SD	0.250253	1.50172	2.33815	1.42946	1.14072	0.0292877	0.0413607
n	4	4	4	4	4	4	4		n	4	4	4	4	4	4	4
CI (95.0%)	0.376058	3.94728	1.46642	2.41285	0.520205	0.120663	0.124068		CI (95.0%)	0.398209	2.38957	3.72051	2.27459	1.81515	0.0466032	0.065814
Repeated measures ANOVA									Repeated measures ANOVA
Among the samples									Among the samples
Source	SS	df	MS	F	P-value	F crit			Source	SS	df	MS	F	P-value	F crit
Among group	426.601	6	71.1001	52.5176	1.44836e-11	2.57271			Among group	516.859	6	86.1432	54.1689	1.07128e-11	2.57271
Error	28.4305	21	1.35383						Error	33.3957	21	1.59027
Total	455.031	27							Total	550.255	27
Data for Fig 2e									Data for Fig 2f									Data for Fig 2g
No	YM20	OE-T#1	OE-T#2	OE-C#1	OE-C#2	RNAi#1	RNAi#2		No	YM20	OE-T#1	OE-T#2	OE-C#1	OE-C#2	RNAi#1	RNAi#2		YM20	OE-T#1	OE-T#2	OE-C#1	OE-C#2	RNAi#1	RNAi#2
1	80	85	90	50	35	92.5	84		1	0.503	0.1606	0.1542	1.587	1.4444	0.1806	0.2092		55.46	34.43	43.98	69.04	68.85	56.55	56.63
2	87.5	100	86	47.14	48.57	63.33	80		2	0.2122	0.2106	0.271	1.1235	1.3022	0.5427	0.2348		58.85	31.03	32.89	85.79	69.7	52.83	51.28
3	84	63.33	61.43	45.71	44.29	52.86	100		3	0.1481	0.4577	0.675	1.84	1.94	0.503	0.2789		46.24	41.18	46.24	74.09	74.03	51.83	54.1
4	95	100	61.43	50	44.29	80	64.29		4	0.2147	0.5227	0.506	1.55	1.232	0.26	0.299		40.48	61.24	30.07	76.61	65.52	64.31	62.97
5	80	74	88	52.86	42.86	92.5	62.86		5	0.2862	0.3045	0.203	1.01	0.979	0.381	0.4676		65.95	64.29	43.34	65.75	78.95	48.51	64.88
6	71.25	60	84	53.33	44.29	100	73.33		6	0.51	0.46	0.0836	0.526	1.579	0.204	0.3626		36.91	43.82	48.45	76.85	70.19	53.28	60.48
7	100	80	90	53.33	45.71	75	100		7	0.2021	0.2158	0.1142	0.8912	1.2237	0.229	0.3629		53.38	37.3	39.94	71.79	60.47	52.96	72.59
8	82	78	78	45.71	50	87.5	87.5		8	0.1682	0.1433	0.132	1.54	0.6102	0.214	0.1163		51.69	30.07	45.8	70.5	52.04	47.94	48.34
9	64.29	100	100	58.33	58.33	100	90		9	0.4145	0.2276	0.71	0.9384	0.8729	0.1389	0.2839		28.32	38.61	42.03	72.64	77.4	53.34	45.37
																		67.27	52.27	24.81	77.83	77.17	58.19	33.62
																		56.52	56.24	39.76	75.16	68.99	49.09	70.33
Stats for Fig 2e									Stats for Fig 2f									41.86	52.38	51.81	77.22	73.33	51.44	49.62
	YM20	OE-T#1	OE-T#2	OE-C#1	OE-C#2	RNAi#1	RNAi#2			YM20	OE-T#1	OE-T#2	OE-C#1	OE-C#2	RNAi#1	RNAi#2		63.37	29.82	20.63	69.47	79.06	53.96	47.53
Mean	82.6711	82.2589	82.0956	50.7122	45.9267	82.6322	82.4422		Mean	0.295444	0.300311	0.316556	1.2229	1.2426	0.2948	0.290578		20	29.82	46.38	75.28	71.43	30.58	42.06
SD	10.9568	15.3987	13.0871	4.18582	6.26799	16.3778	13.7097		SD	0.142932	0.143351	0.247431	0.426141	0.395343	0.145728	0.101312		56.8	45.21	18.03	66.04	67.05	71.79	52.17
n	9	9	9	9	9	9	9		n	9	9	9	9	9	9	9		59.18	34.43	21.88	82.76	76.47	51.89	47.63
CI (95.0%)	8.4221	11.8365	10.0596	3.21751	4.818	12.5891	10.5382		CI (95.0%)	0.109867	0.110189	0.190192	0.327561	0.303888	0.112016	0.0778752		41.69	14.16	20.32		74.75	48.25	38.54
																			12.28	33.99			62.69	58.24
																				41.18			44.03
Repeated measures ANOVA									Repeated measures ANOVA
Among the samples									Among the samples
Source	SS	df	MS	F	P-value	F crit			Source	SS	df	MS	F	P-value	F crit			Stats for Fig 2g
Among group	15056.1	6	2509.35	16.8665	5.26205e-11	2.26557			Among group	11.2025	6	1.86709	27.7137	4.28932e-15	2.26557				YM20	OE-T#1	OE-T#2	OE-C#1	OE-C#2	RNAi#1	RNAi#2
Error	8331.51	56	148.777						Error	3.77275	56	0.0673706						Mean	49.6453	39.3656	36.3963	74.1762	70.9059	52.8137	53.1322
Total	23387.6	62							Total	14.9753	62							SD	13.2433	14.4269	10.8	5.49993	7.03929	8.45468	10.5167
																		n	17	18	19	16	17	19	18
																		CI (95.0%)	6.80908	7.17431	5.20543	2.93071	3.61927	4.07502	5.22986
																		Repeated measures ANOVA
																		Among the samples
																		Source	SS	df	MS	F	P-value	F crit
																		Among group	21397.2	6	3566.2	32.4517	9.11434e-23	2.177
																		Error	12857.4	117	109.893
																		Total	34254.6	123
Stats for Fig 2h									Stats for Fig 2i									Stats for Fig 2j
No	SR3	OE-T#1	OE-T#2	OE-C#1	OE-C#2	RNAi#1	RNAi#2		No	SR3	OE-T#1	OE-T#2	OE-C#1	OE-C#2	RNAi#1	RNAi#2		SR3	OE-T#1	OE-T#2	OE-C#1	OE-C#2	RNAi#1	RNAi#2
1	60	63.33	80	42	42.86	100	100		1	0.64	0.6	0.6663	1.1854	1.1202	0.1201	0.1174		29.05	38.69	34.2	64.05	76.86	30.47	40.17
2	51.43	61.67	75	58.33	40	92	100		2	0.6948	0.33	0.5514	0.8447	1.305	0.1619	0.1357		60.38	41.88	48.19	76.82	83.5	28.49	30.31
3	66.67	65	58.33	47.14	44.29	100	100		3	0.3876	0.4082	0.34	1.265	1.237	0.1135	0.0913		47.31	34.57	43.29	77.19	80.59	25.09	27.81
4	60	54.29	52.86	48.33	44.29	100	90		4	0.6524	0.83	0.625	1.1735	1.065	0.1431	0.3607		49.07	44.01	37.9	70.01	60.82	41.49	24.87
5	61.67	61.67	55	52	44.29	100	100		5	0.6058	0.492	0.3312	0.9514	1.3727	0.1362	0.1127		31.24	30.48	44.38	64.79	62.01	18.48	29.26
6	61.67	58.33	49.23	42.86	45.71	94	92.5		6	0.384	0.496	0.391	1.2086	0.5889	0.1964	0.2358		39.99	57.31	46.52	65.86	83.86	23.01	30.26
7	54.29	76	57.14	48.33	60	96	98		7	0.6173	0.366	0.727	0.975	0.82	0.1283	0.0803		44.63	39.61	36.77	78.12	76.55	39.11	41.68
8	55.71	60	66.67	50	50	84	100		8	0.4983	0.4341	0.3423	1.2179	1.27	0.18	0.1581		54.64	34.57	49.21	73.71	80.87	17.82	36.04
9	92.5	56.67	57.14	35.71	35.71	92.5	100		9	0.1154	0.499	0.6202	0.8745	1.328	0.2928	0.1436		42.1	41.06	47.32	72.98	76.5	25.52	40.19
																		51.73	39.43	42.04	70.72	63.39	26.43	39.78
																		49.04	50.87	33.76	73.95	72.48	45.75	25.33
Stats for Fig 2h									Stats for Fig 2i									37.63	33.39	47.53	73.77	66.19	46.87	37.63
	SR3	OE-T#1	OE-T#2	OE-C#1	OE-C#2	RNAi#1	RNAi#2			SR3	OE-T#1	OE-T#2	OE-C#1	OE-C#2	RNAi#1	RNAi#2		38.29	39.14	28.57	79.74	71	38.13	21.56
Mean	62.66	61.8844	61.2633	47.1889	45.2389	95.3889	97.8333		Mean	0.510622	0.495033	0.510489	1.07733	1.12298	0.163589	0.159511		47.01	39.15	33.3	80.85	67.37	39.45	43.19
SD	12.0783	6.24688	10.4058	6.47311	6.77667	5.44161	3.84057		SD	0.186655	0.149326	0.158805	0.163831	0.262809	0.0557446	0.0880418		30.82	38.03	38.36	79.65	88.91	41.02	17.74
n	9	9	9	9	9	9	9		n	9	9	9	9	9	9	9		49.26	29.06	40.64	65.31	74.53	22.51	35.78
CI (95.0%)	9.28423	4.80178	7.99861	4.97567	5.20901	4.18279	2.95213		CI (95.0%)	0.143476	0.114782	0.122069	0.125932	0.202013	0.0428491	0.0676749		46.51	43.2	36.09	70.3	72.09	42.7	35.48
																		50.34	49.69	40.01	65.17	69.31	30.55	28.38
																		58.02	34.96	26.38	65.66	64.71	35.98	25.18
Repeated measures ANOVA									Repeated measures ANOVA									46.55	46.35		76.64	78.42	31.15	27.54
Among the samples									Among the samples									55.8	39.91		73.72	75.42		34.8
Source	SS	df	MS	F	P-value	F crit			Source	SS	df	MS	F	P-value	F crit			44.93			85.45	77.99		27.34
Among group	24297.3	6	4049.55	66.6395	1.07503e-23	2.26557			Among group	8.18261	6	1.36377	50.4765	8.0921e-21	2.26557			43.59			71.33
Error	3403.01	56	60.768						Error	1.513	56	0.0270179						35.48
Total	27700.3	62							Total	9.69561	62							41.5
																		61.02
																		Stats for Fig 2j
																			SR3	OE-T#1	OE-T#2	OE-C#1	OE-C#2	RNAi#1	RNAi#2
																		Mean	45.6127	40.2552	39.7084	72.8604	73.7895	32.501	31.8327
																		SD	8.68122	6.81008	6.68371	5.94284	7.61068	9.01325	7.01954
																		n	26	21	19	23	22	20	22
																		CI (95.0%)	3.50642	3.09991	3.22145	2.56988	3.37439	4.21833	3.11229
																		Repeated measures ANOVA
																		Among the samples
																		Source	SS	df	MS	F	P-value	F crit
																		Among group	42061.5	6	7010.26	125.009	5.86618e-55	2.16121
																		Error	8187.37	146	56.0779
																		Total	50248.9	152

## Sheet: Figs 3 and 4
The uncropped scans of western blotting assays of Figures 3 and 4
					Figure 3e								Figure 4h (- b-ME)							Figure 4i (- b-ME)
					Figure 3f								Figure 4h (+ b-ME)							Figure 4i (+ b-ME)
													Figure 4h (Rubisco)
					Figure 4b

## Sheet: Fig 4-1
Supporting data for Figures 4a, 4c and 4e.
Data for Fig 4a																	Data for Fig 4c								Data for Fig 4e
No	Well-watered								Drought								No	pESC	TaWD40T	TaWD40C	TaCAT3A	TaCAT3A+TaWD40T	TaCAT3A+TaWD40C		No	TaWD40C							TaWD40T
	SR3	OE-T#1	OE-T#2	OE-C#1	OE-C#2	RNAi#1	RNAi#2		SR3	OE-T#1	OE-T#2	OE-C#1	OE-C#2	RNAi#1	RNAi#2		1	13.158	16.218	64.566	158.049	161.262	281.52			0	0.2	0.4	0.6	0.8	1		0	0.2	0.4	0.6	0.8	1
1	83.23	79.78	78.93	82.49	79.77	66.84	85.12		281.2	212.4	218.2	316.2	281.5	213	210		2	27.693	31.977	73.746	169.218	162.792	293.913		1	211.535	431.883	757.999	1416.11	2238.96	2277.05		216.745	255.016	333.481	436.692	501.827	511.572
2	82.12	78.24	69.26	84	75.93	75.27	75.99		252.6	162.7	283.9	339.8	290.2	257	239		3	64.566	40.392	79.254	175.032	175.644	304.623		2	185.093	399.566	840.371	1580.85	2006.64	2153.54		206.424	239.182	294.827	388.166	484.198	507.533
3	79.63	76.92	71.85	86.66	94.76	85.55	73.59		208.4	247.1	196.8	282.9	278.8	172	233										3	199.783	355.496	752.124	1336.78	1956.7	2144.73		198.346	205.592	292.134	385.922	461.057	534.84
4	69.91	83.45	74.47	80.56	82.62	74.27	72.4		189.3	177	229.6	312.3	286.8	210	207
5	81.76	78.94	78.91	94.09	78.1	79.82	48.62		229.2	279.8	220.3	340	348.5	180	182		Stats for Fig 4c
6	69.83	85.71	76.57	76.28	100.4	65.68	77.52		235.4	246.8	258.6	312.9	240.2	190	164			pESC	TaWD40T	TaWD40C	TaCAT3A	TaCAT3A+TaWD40T	TaCAT3A+TaWD40C		Stats for Fig 4e
7	84.91	77.24	75.06	92.82	78.69	71.2	65.19		188.3	297.6	251.7	267.7	326.9	212	168		Mean	1	9.59872	9.79863	8.08287	8.70806	0.149973			0	0.2	0.4	0.6	0.8	1		0	0.2	0.4	0.6	0.8	1
8	89.54	76.23	78.92	91.51	92.13	80.67	74.06		281.6	195.1	251.8	343.8	319.9	210	160		SD	0.250253	1.50172	2.33815	1.42946	1.14072	0.0292877		Mean	198.803	395.648	783.498	1444.58	2067.43	2191.77		207.172	233.263	306.814	403.594	482.36	517.982
9	84.72	64.44	87.39	92.73	83.72	70.58	85.49		230.4	240.9	153.7	262.3	283.5	208	195		n	4	4	4	4	4	4		SD	13.2481	38.3441	49.3413	124.501	150.632	73.9808		9.22212	25.2379	23.1332	28.6863	20.447	14.7391
																	CI (95.0%)	0.398209	2.38957	3.72051	2.27459	1.81515	0.0466032
																									n	3	3	3	3	3	3		3	3	3	3	3	3
Stats for Fig 4a																									CI (95.0%)	32.91	95.2521	122.571	309.279	374.19	183.779		22.909	62.6943	57.4662	71.2607	50.7931	36.614
	Well-watered								Drought								Repeated measures ANOVA
	SR3	OE-T#1	OE-T#2	OE-C#1	OE-C#2	RNAi#1	RNAi#2		SR3	OE-T#1	OE-T#2	OE-C#1	OE-C#2	RNAi#1	RNAi#2		Among the samples
Mean	80.6278	77.8833	76.8178	86.7933	85.1244	74.4311	73.1089		232.933	228.822	229.4	308.656	295.144	205.778	195.333		Source	SS	df	MS	F	P-value	F crit
SD	6.68253	5.93595	5.19004	6.35194	8.56929	6.63138	11.1208		34.6576	45.5478	38.4439	31.1555	31.9569	24.5193	29.2233		Among group	155337	5	31067.5	158.173	1.60347e-10	3.10588
n	9	9	9	9	9	9	9		9	9	9	9	9	9	9		Error	2356.97	12	196.415
CI (95.0%)	5.13665	4.56278	3.98942	4.88253	6.58694	5.09733	8.54817		26.6402	35.0112	29.5506	23.9483	24.5642	18.8472	22.463		Total	157694	17
Repeated measures ANOVA
Among the samples
Source	SS	df	MS	F	P-value	F crit
Among group	939333	13	72256.4	117.777	6.35723e-59	1.80851
Error	68712.4	112	613.504
Total	1.00805e+06	125

## Sheet: Fig 4-2
Supporting data for Figure 4d.
Time	pESC			TaWD40C			TaWD40T			TaCAT3A			TaCAT3A+TaWD40C			TaCAT3A+TaWD40T				pESC			TaWD40C			TaWD40T			TaCAT3A			TaCAT3A+TaWD40C			TaCAT3A+TaWD40T
	1	2	3	1	2	3	1	2	3	1	2	3	1	2	3	1	2	3		Mean	SD	CI (95%)	Mean	SD	CI (95%)	Mean	SD	CI (95%)	Mean	SD	CI (95%)	Mean	SD	CI (95%)	Mean	SD	CI (95%)
0	0.105	0.117	0.111	0.124	0.111	0.104	0.114	0.131	0.112	0.113	0.134	0.124	0.123	0.111	0.136	0.133	0.113	0.122		0.111	0.006	0.0149048	0.113	0.0101489	0.0252112	0.119	0.0104403	0.0259352	0.123667	0.010504	0.0260933	0.123333	0.0125033	0.03106	0.122667	0.0100167	0.0248827
1	0.171	0.18	0.171	0.175	0.164	0.162	0.163	0.175	0.155	0.168	0.178	0.174	0.173	0.158	0.187	0.176	0.162	0.166		0.174	0.00519615	0.012908	0.167	0.007	0.017389	0.164333	0.0100664	0.0250064	0.173333	0.00503322	0.0125032	0.172667	0.0145029	0.0360271	0.168	0.0072111	0.0179134
2	0.23	0.234	0.224	0.225	0.222	0.217	0.219	0.228	0.209	0.226	0.226	0.224	0.229	0.216	0.244	0.223	0.212	0.218		0.229333	0.00503322	0.0125032	0.221333	0.00404145	0.0100395	0.218667	0.00950438	0.0236102	0.225333	0.0011547	0.00286844	0.229667	0.0140119	0.0348075	0.217667	0.00550757	0.0136816
3	0.349	0.344	0.341	0.31	0.311	0.331	0.303	0.306	0.293	0.307	0.331	0.323	0.322	0.306	0.335	0.307	0.32	0.303		0.344667	0.00404145	0.0100395	0.317333	0.0118462	0.0294277	0.300667	0.00680686	0.0169092	0.320333	0.0122202	0.0303567	0.321	0.0145258	0.0360842	0.31	0.00888819	0.0220795
4	0.457	0.456	0.451	0.412	0.416	0.443	0.405	0.404	0.42	0.403	0.438	0.421	0.429	0.415	0.431	0.409	0.437	0.405		0.454667	0.00321455	0.00798539	0.423667	0.0168622	0.041888	0.409667	0.00896289	0.022265	0.420667	0.0175024	0.0434783	0.425	0.0087178	0.0216562	0.417	0.0174356	0.0433124
5	0.593	0.608	0.592	0.552	0.558	0.595	0.547	0.544	0.564	0.537	0.58	0.549	0.569	0.57	0.554	0.546	0.601	0.543		0.597667	0.00896289	0.022265	0.568333	0.0232881	0.0578507	0.551667	0.0107858	0.0267934	0.555333	0.0221886	0.0551195	0.564333	0.00896289	0.022265	0.563333	0.0326548	0.0811189
6	0.721	0.752	0.729	0.689	0.698	0.736	0.685	0.681	0.695	0.671	0.72	0.68	0.709	0.707	0.681	0.679	0.738	0.679		0.734	0.0160935	0.0399784	0.707667	0.0249466	0.0619708	0.687	0.0072111	0.0179134	0.690333	0.0260832	0.0647943	0.699	0.0156205	0.0388035	0.698667	0.0340637	0.0846188
7	0.819	0.868	0.839	0.802	0.811	0.843	0.796	0.791	0.808	0.788	0.839	0.796	0.836	0.825	0.792	0.792	0.853	0.798		0.842	0.0246374	0.0612026	0.818667	0.0215484	0.0535292	0.798333	0.00873689	0.0217037	0.807667	0.0274287	0.0681367	0.817667	0.0228983	0.0568826	0.814333	0.0336204	0.0835178
8	0.916	0.978	0.942	0.896	0.903	0.95	0.894	0.892	0.894	0.877	0.933	0.893	0.947	0.918	0.897	0.879	0.945	0.894		0.945333	0.0311341	0.0773414	0.916333	0.0293655	0.072948	0.893333	0.0011547	0.00286844	0.901	0.0288444	0.0716535	0.920667	0.0251064	0.0623679	0.906	0.0345977	0.0859454
9	0.962	1.023	0.992	0.958	0.957	0.992	0.95	0.944	0.947	0.937	1.003	0.937	0.995	0.972	0.935	0.938	1.016	0.999		0.992333	0.0305014	0.0757696	0.969	0.0199249	0.0494961	0.947	0.003	0.00745241	0.959	0.0381051	0.0946584	0.967333	0.030271	0.0751973	0.984333	0.0410163	0.10189
10	0.999	1.06	1.029	1.002	0.993	1.041	0.991	0.987	0.989	0.977	1.053	0.982	1.048	1.009	0.977	0.977	1.06	1.05		1.02933	0.0305014	0.0757696	1.012	0.0255147	0.063382	0.989	0.002	0.00496828	1.004	0.0425088	0.105598	1.01133	0.0355575	0.0883296	1.029	0.04531	0.112556
11	1.013	1.077	1.042	1.017	1.006	1.054	1.01	1.004	1.005	0.994	1.069	0.998	1.055	1.024	0.991	0.991	1.077	1.078		1.044	0.0320468	0.0796088	1.02567	0.0251462	0.0624667	1.00633	0.00321455	0.00798539	1.02033	0.042194	0.104816	1.02333	0.0320052	0.0795053	1.04867	0.0499433	0.124066
12	1.03	1.093	1.052	1.028	1.017	1.071	1.024	1.017	1.004	1.002	1.078	1.013	1.072	1.036	1.009	0.998	1.086	1.091		1.05833	0.0319739	0.0794277	1.03867	0.0285365	0.0708887	1.015	0.0101489	0.0252112	1.031	0.0410731	0.102031	1.039	0.031607	0.078516	1.05833	0.05231	0.129945
13	1.033	1.025	1.055	1.032	1.02	1.076	1.025	1.017	1.002	1.003	1.081	1.006	1.087	1.038	1.005	1.003	1.094	1.103		1.03767	0.0155349	0.0385908	1.04267	0.0294845	0.0732435	1.01467	0.0116762	0.0290053	1.03	0.0441928	0.109781	1.04333	0.0412593	0.102494	1.06667	0.0553203	0.137423
14	1.027	1.023	1.052	1.032	1.017	1.067	1.028	1.016	1	1.003	1.08	1.004	1.07	1.032	0.996	1.005	1.09	1.106		1.034	0.0157162	0.0390413	1.03867	0.025658	0.063738	1.01467	0.0140475	0.034896	1.029	0.0441701	0.109725	1.03267	0.0370045	0.0919243	1.067	0.0542863	0.134855
15	1.036	1.037	1.059	1.039	1.023	1.079	1.036	1.02	1.002	1.011	1.087	1.011	1.084	1.034	1.003	1.009	1.101	1.124		1.044	0.013	0.0322938	1.047	0.0288444	0.0716535	1.01933	0.0170098	0.0422547	1.03633	0.0438786	0.109001	1.04033	0.0408697	0.101526	1.078	0.0608523	0.151165
16	1.055	1.044	1.074	1.045	1.03	1.095	1.044	1.026	1.013	1.017	1.099	1.032	1.042	1.043	1.022	1.016	1.118	1.136		1.05767	0.0151767	0.0377011	1.05667	0.0340343	0.0845459	1.02767	0.0155671	0.0386707	1.04933	0.0436616	0.108461	1.03567	0.0118462	0.0294277	1.09	0.0647148	0.16076
17	1.052	1.047	1.078	1.048	1.037	1.094	1.052	1.028	1.019	1.022	1.099	1.025	1.07	1.04	1.015	1.018	1.129	1.146		1.059	0.0166433	0.0413443	1.05967	0.0302379	0.0751152	1.033	0.0170587	0.0423762	1.04867	0.0436157	0.108348	1.04167	0.0275379	0.0684078	1.09767	0.069515	0.172685
18	1.052	1.054	1.082	1.058	1.042	1.097	1.055	1.034	1.024	1.029	1.109	1.032	1.036	1.043	1.021	1.028	1.141	1.157		1.06267	0.016773	0.0416664	1.06567	0.0282902	0.0702767	1.03767	0.0158219	0.0393038	1.05667	0.0453468	0.112648	1.03333	0.0112398	0.0279212	1.10867	0.070316	0.174675
19	1.077	1.042	1.095	1.07	1.056	1.127	1.07	1.05	1.041	1.045	1.128	1.056	1.056	1.058	1.048	1.038	1.143	1.171		1.07133	0.0269506	0.0669489	1.08433	0.0376076	0.0934225	1.05367	0.0148436	0.0368736	1.07633	0.0450814	0.111988	1.054	0.0052915	0.0131448	1.11733	0.0701166	0.174179
20	1.077	1.073	1.099	1.076	1.061	1.128	1.078	1.052	1.046	1.049	1.132	1.055	1.073	1.062	1.045	1.047	1.156	1.181		1.083	0.014	0.0347779	1.08833	0.0351615	0.0873461	1.05867	0.0170098	0.0422547	1.07867	0.0462853	0.114979	1.06	0.0141067	0.0350431	1.128	0.0712531	0.177002
21	1.079	1.068	1.104	1.081	1.066	1.125	1.083	1.053	1.052	1.056	1.139	1.059	1.046	1.066	1.042	1.048	1.164	1.194		1.08367	0.0184481	0.0458277	1.09067	0.0306649	0.0761757	1.06267	0.0176163	0.0437613	1.08467	0.0470779	0.116948	1.05133	0.0128582	0.0319415	1.13533	0.077106	0.191542
22	1.102	1.062	1.118	1.093	1.078	1.153	1.096	1.067	1.063	1.065	1.154	1.078	1.023	1.079	1.065	1.058	1.168	1.201		1.094	0.0288444	0.0716535	1.108	0.0396863	0.0985862	1.07533	0.0180093	0.0447375	1.099	0.0480729	0.11942	1.05567	0.0291433	0.072396	1.14233	0.0748755	0.186001
23	1.097	1.083	1.119	1.096	1.078	1.147	1.096	1.065	1.062	1.068	1.151	1.066	1.073	1.077	1.047	1.058	1.162	1.207		1.09967	0.0181475	0.045081	1.107	0.0357911	0.0889099	1.07433	0.0188237	0.0467608	1.095	0.0485077	0.1205	1.06567	0.0162891	0.0404643	1.14233	0.0764221	0.189843
24	1.108	1.083	1.129	1.104	1.087	1.161	1.108	1.074	1.075	1.077	1.162	1.086	1.069	1.089	1.07	1.064	1.171	1.216		1.10667	0.023029	0.0572071	1.11733	0.0387599	0.096285	1.08567	0.0193477	0.0480623	1.10833	0.046694	0.115994	1.076	0.0112694	0.0279948	1.15033	0.078079	0.193959
25	1.105	1.087	1.131	1.106	1.09	1.158	1.109	1.075	1.079	1.082	1.164	1.08	1.058	1.092	1.059	1.069	1.173	1.22		1.10767	0.0221209	0.0549513	1.118	0.0355528	0.088318	1.08767	0.0185831	0.0461631	1.10867	0.0479305	0.119066	1.06967	0.0193477	0.0480623	1.154	0.0772722	0.191955
26	1.107	1.09	1.134	1.111	1.094	1.161	1.113	1.077	1.08	1.084	1.166	1.081	1.107	1.095	1.06	1.074	1.182	1.225		1.11033	0.0221886	0.0551195	1.122	0.0348281	0.0865179	1.09	0.019975	0.0496206	1.11033	0.0482321	0.119815	1.08733	0.0244199	0.0606625	1.16033	0.0777967	0.193258
27	1.107	1.091	1.139	1.115	1.098	1.164	1.116	1.081	1.082	1.087	1.168	1.085	1.099	1.099	1.063	1.077	1.187	1.234		1.11233	0.0244404	0.0607133	1.12567	0.0342685	0.0851278	1.093	0.0199249	0.0494961	1.11333	0.0473533	0.117632	1.087	0.0207846	0.0516318	1.166	0.0805792	0.20017
28	1.117	1.101	1.144	1.121	1.104	1.171	1.123	1.085	1.084	1.092	1.175	1.087	1.113	1.103	1.063	1.083	1.185	1.239		1.12067	0.0217332	0.0539883	1.132	0.0348281	0.0865179	1.09733	0.0222336	0.0552313	1.118	0.0494267	0.122783	1.093	0.0264575	0.0657241	1.169	0.0792212	0.196796
29	1.116	1.1	1.147	1.125	1.106	1.173	1.126	1.086	1.092	1.098	1.176	1.091	1.118	1.108	1.066	1.082	1.194	1.242		1.121	0.0238956	0.05936	1.13467	0.0345302	0.0857777	1.10133	0.0215716	0.0535868	1.12167	0.047184	0.117212	1.09733	0.0275923	0.068543	1.17267	0.0821056	0.203962
30	1.132	1.091	1.156	1.131	1.113	1.187	1.133	1.094	1.094	1.105	1.188	1.11	1.066	1.117	1.085	1.09	1.194	1.252		1.12633	0.0328684	0.0816497	1.14367	0.0385919	0.0958675	1.107	0.0225167	0.0559345	1.13433	0.0465439	0.115621	1.08933	0.0257747	0.0640278	1.17867	0.0820813	0.203901
31	1.119	1.093	1.151	1.131	1.114	1.173	1.131	1.088	1.099	1.108	1.184	1.096	1.104	1.114	1.066	1.09	1.196	1.257		1.121	0.0290517	0.0721684	1.13933	0.0303699	0.0754431	1.106	0.0223383	0.0554914	1.12933	0.0477214	0.118547	1.09467	0.0253246	0.0629097	1.181	0.0845044	0.209921
32	1.124	1.09	1.156	1.135	1.117	1.179	1.136	1.093	1.104	1.111	1.188	1.1	1.122	1.118	1.068	1.091	1.202	1.261		1.12333	0.0330051	0.0819891	1.14367	0.0318957	0.0792332	1.111	0.0223383	0.0554914	1.133	0.0479479	0.119109	1.10267	0.0300888	0.0747446	1.18467	0.0863153	0.214419
33	1.136	1.111	1.165	1.144	1.124	1.196	1.142	1.1	1.109	1.118	1.197	1.115	1.097	1.123	1.084	1.094	1.205	1.267		1.13733	0.0270247	0.067133	1.15467	0.0371663	0.0923262	1.117	0.0221133	0.0549326	1.14333	0.0465009	0.115515	1.10133	0.0198578	0.0493296	1.18867	0.0876489	0.217732
34	1.125	1.101	1.164	1.142	1.122	1.181	1.139	1.095	1.107	1.118	1.193	1.104	1.097	1.122	1.07	1.097	1.207	1.269		1.13	0.0317962	0.0789862	1.14833	0.0300056	0.0745379	1.11367	0.022745	0.0565016	1.13833	0.0478574	0.118884	1.09633	0.0260064	0.0646035	1.191	0.0871091	0.216391
35	1.128	1.1	1.164	1.145	1.123	1.183	1.142	1.097	1.107	1.12	1.195	1.105	1.082	1.124	1.07	1.104	1.215	1.277		1.13067	0.0320832	0.0796991	1.15033	0.0303535	0.0754022	1.11533	0.0236291	0.0586979	1.14	0.0482183	0.119781	1.092	0.0283549	0.0704375	1.19867	0.0876489	0.217732
36	1.127	1.094	1.168	1.149	1.127	1.184	1.143	1.097	1.113	1.124	1.197	1.108	1.08	1.128	1.071	1.101	1.214	1.279		1.12967	0.037072	0.092092	1.15333	0.028746	0.0714091	1.11767	0.0233524	0.0580105	1.143	0.0474447	0.117859	1.093	0.0306431	0.0761217	1.198	0.0900722	0.223752
37	1.132	1.101	1.172	1.151	1.13	1.186	1.147	1.1	1.117	1.126	1.2	1.111	1.122	1.129	1.073	1.106	1.219	1.287		1.135	0.0355949	0.0884227	1.15567	0.0282902	0.0702767	1.12133	0.0237978	0.0591169	1.14567	0.047648	0.118364	1.108	0.0305123	0.0757967	1.204	0.0914276	0.227119
38	1.133	1.108	1.174	1.154	1.132	1.188	1.149	1.103	1.117	1.126	1.2	1.11	1.084	1.132	1.077	1.109	1.221	1.289		1.13833	0.0333217	0.0827756	1.158	0.0282135	0.0700861	1.123	0.0235797	0.0585751	1.14533	0.0480139	0.119273	1.09767	0.0299388	0.0743722	1.20633	0.0908919	0.225788
39	1.14	1.116	1.181	1.157	1.137	1.199	1.155	1.107	1.122	1.13	1.208	1.125	1.025	1.138	1.09	1.109	1.223	1.288		1.14567	0.0328684	0.0816497	1.16433	0.0316439	0.0786077	1.128	0.0245561	0.0610006	1.15433	0.0465439	0.115621	1.08433	0.0567127	0.140882	1.20667	0.0906109	0.22509
40	1.139	1.108	1.182	1.159	1.137	1.199	1.155	1.109	1.121	1.131	1.21	1.123	1.103	1.135	1.084	1.112	1.226	1.291		1.143	0.0371618	0.092315	1.165	0.0314325	0.0780826	1.12833	0.0238607	0.0592733	1.15467	0.0480867	0.119454	1.10733	0.0257747	0.0640278	1.20967	0.0906109	0.22509
4d-control
	pESC			TaWD40C			TaWD40T			TaCAT3A			TaCAT3A+TaWD40C			TaCAT3A+TaWD40T				pESC			TaWD40C			TaWD40T			TaCAT3A			TaCAT3A+TaWD40C			TaCAT3A+TaWD40T
Repeat	1	2	3	1	2	3	1	2	3	1	2	3	1	2	3	1	2	3		Mean	SD	CI (95%)	Mean	SD	CI (95%)	Mean	SD	CI (95%)	Mean	SD	CI (95%)	Mean	SD	CI (95%)	Mean	SD	CI (95%)
0	0.092	0.082	0.11	0.122	0.122	0.116	0.127	0.109	0.102	0.15	0.137	0.127	0.113	0.097	0.101	0.112	0.135	0.103		0.0946667	0.0141892	0.0352479	0.12	0.0034641	0.00860531	0.112667	0.012897	0.032038	0.138	0.0115326	0.0286485	0.103667	0.00832666	0.0206846	0.116667	0.0165025	0.0409945
1	0.114	0.09	0.125	0.13	0.142	0.132	0.136	0.122	0.11	0.155	0.139	0.133	0.118	0.101	0.105	0.123	0.137	0.11		0.109667	0.0178979	0.0444607	0.134667	0.0064291	0.0159708	0.122667	0.0130128	0.0323256	0.142333	0.0113725	0.0282508	0.108	0.00888819	0.0220795	0.123333	0.0135031	0.0335435
2	0.11	0.088	0.121	0.128	0.153	0.138	0.131	0.122	0.108	0.156	0.136	0.13	0.117	0.099	0.102	0.122	0.132	0.106		0.106333	0.0168028	0.0417404	0.139667	0.0125831	0.031258	0.120333	0.0115902	0.0287917	0.140667	0.0136137	0.0338184	0.106	0.00964365	0.0239562	0.12	0.0131149	0.0325792
3	0.112	0.089	0.121	0.126	0.155	0.139	0.13	0.122	0.108	0.159	0.137	0.134	0.117	0.121	0.102	0.126	0.135	0.112		0.107333	0.0165025	0.0409945	0.14	0.0145258	0.0360842	0.12	0.0111355	0.0276622	0.143333	0.0136504	0.0339095	0.113333	0.0100167	0.0248827	0.124333	0.0115902	0.0287917
4	0.111	0.089	0.122	0.126	0.159	0.141	0.132	0.123	0.108	0.161	0.138	0.136	0.12	0.122	0.104	0.126	0.136	0.119		0.107333	0.0168028	0.0417404	0.142	0.0165227	0.0410447	0.121	0.0121244	0.0301186	0.145	0.0138924	0.0345107	0.115333	0.00986577	0.0245079	0.127	0.008544	0.0212245
5	0.117	0.092	0.126	0.129	0.163	0.145	0.134	0.127	0.111	0.165	0.142	0.139	0.124	0.126	0.107	0.125	0.139	0.126		0.111667	0.0176163	0.0437613	0.145667	0.0170098	0.0422547	0.124	0.0117898	0.0292876	0.148667	0.0142244	0.0353353	0.119	0.0104403	0.0259352	0.13	0.00781025	0.0194017
6	0.118	0.095	0.127	0.131	0.167	0.148	0.136	0.129	0.113	0.166	0.145	0.143	0.128	0.128	0.112	0.132	0.141	0.131		0.113333	0.0165025	0.0409945	0.148667	0.0180093	0.0447375	0.126	0.0117898	0.0292876	0.151333	0.012741	0.0316504	0.122667	0.0092376	0.0229475	0.134667	0.00550757	0.0136816
7	0.119	0.096	0.129	0.133	0.172	0.152	0.138	0.132	0.115	0.168	0.147	0.145	0.13	0.13	0.113	0.132	0.143	0.134		0.114667	0.0169214	0.0420351	0.152333	0.0195021	0.048446	0.128333	0.0119304	0.0296366	0.153333	0.012741	0.0316504	0.124333	0.00981495	0.0243817	0.136333	0.00585947	0.0145557
8	0.114	0.092	0.124	0.129	0.171	0.149	0.133	0.128	0.111	0.164	0.138	0.136	0.118	0.119	0.103	0.126	0.132	0.122		0.11	0.0163707	0.0406671	0.149667	0.0210079	0.0521866	0.124	0.0115326	0.0286485	0.146	0.0156205	0.0388035	0.113333	0.00896289	0.022265	0.126667	0.00503322	0.0125032
9	0.12	0.098	0.13	0.136	0.177	0.156	0.139	0.134	0.117	0.173	0.148	0.146	0.136	0.134	0.12	0.134	0.145	0.132		0.116	0.0163707	0.0406671	0.156333	0.020502	0.0509299	0.13	0.0115326	0.0286485	0.155667	0.0150444	0.0373723	0.13	0.0087178	0.0216562	0.137	0.007	0.017389
10	0.122	0.1	0.131	0.137	0.179	0.157	0.14	0.136	0.119	0.174	0.15	0.147	0.135	0.138	0.123	0.133	0.146	0.131		0.117667	0.0159478	0.0396166	0.157667	0.0210079	0.0521866	0.131667	0.0111505	0.0276993	0.157	0.0147986	0.0367619	0.132	0.00793725	0.0197172	0.136667	0.00814453	0.0202321
11	0.123	0.1	0.132	0.137	0.179	0.158	0.141	0.136	0.119	0.176	0.151	0.148	0.141	0.142	0.127	0.137	0.148	0.13		0.118333	0.0165025	0.0409945	0.158	0.021	0.0521669	0.132	0.0115326	0.0286485	0.158333	0.0153731	0.038189	0.136667	0.0083865	0.0208332	0.138333	0.00907377	0.0225405
12	0.123	0.1	0.133	0.138	0.181	0.159	0.142	0.137	0.119	0.176	0.152	0.149	0.146	0.149	0.133	0.135	0.149	0.131		0.118667	0.0169214	0.0420351	0.159333	0.0215019	0.0534138	0.132667	0.0120968	0.0300502	0.159	0.0147986	0.0367619	0.142667	0.0085049	0.0211273	0.138333	0.00945163	0.0234792
13	0.123	0.102	0.133	0.139	0.182	0.16	0.142	0.138	0.121	0.178	0.154	0.151	0.155	0.158	0.141	0.138	0.151	0.132		0.119333	0.0158219	0.0393038	0.160333	0.0215019	0.0534138	0.133667	0.0111505	0.0276993	0.161	0.0147986	0.0367619	0.151333	0.00907377	0.0225405	0.140333	0.00971253	0.0241273
14	0.125	0.104	0.135	0.141	0.182	0.161	0.144	0.139	0.123	0.18	0.157	0.154	0.172	0.175	0.159	0.141	0.154	0.136		0.121333	0.0158219	0.0393038	0.161333	0.020502	0.0509299	0.135333	0.0109697	0.0272501	0.163667	0.0142244	0.0353353	0.168667	0.0085049	0.0211273	0.143667	0.00929157	0.0230815
15	0.126	0.105	0.136	0.143	0.184	0.162	0.145	0.141	0.124	0.184	0.16	0.158	0.193	0.196	0.18	0.144	0.158	0.142		0.122333	0.0158219	0.0393038	0.163	0.0205183	0.0509702	0.136667	0.0111505	0.0276993	0.167333	0.0144684	0.0359414	0.189667	0.0085049	0.0211273	0.148	0.0087178	0.0216562
16	0.126	0.106	0.136	0.143	0.185	0.163	0.145	0.141	0.125	0.186	0.162	0.161	0.221	0.223	0.206	0.149	0.161	0.147		0.122667	0.0152753	0.0379458	0.163667	0.0210079	0.0521866	0.137	0.010583	0.0262896	0.169667	0.0141539	0.0351603	0.216667	0.00929157	0.0230815	0.152333	0.00757188	0.0188096
17	0.128	0.108	0.137	0.144	0.186	0.164	0.146	0.142	0.126	0.189	0.168	0.166	0.26	0.263	0.246	0.154	0.165	0.153		0.124333	0.0148436	0.0368736	0.164667	0.0210079	0.0521866	0.138	0.010583	0.0262896	0.174333	0.012741	0.0316504	0.256333	0.00907377	0.0225405	0.157333	0.00665833	0.0165402
18	0.13	0.112	0.14	0.147	0.189	0.167	0.149	0.145	0.13	0.197	0.177	0.176	0.316	0.314	0.301	0.163	0.174	0.167		0.127333	0.0141892	0.0352479	0.167667	0.0210079	0.0521866	0.141333	0.0100167	0.0248827	0.183333	0.0118462	0.0294277	0.310333	0.00814453	0.0202321	0.168	0.00556776	0.0138311
19	0.131	0.113	0.141	0.149	0.192	0.17	0.151	0.147	0.131	0.204	0.187	0.186	0.387	0.381	0.373	0.174	0.184	0.182		0.128333	0.0141892	0.0352479	0.170333	0.0215019	0.0534138	0.143	0.010583	0.0262896	0.192333	0.010116	0.0251295	0.380333	0.00702377	0.017448	0.18	0.0052915	0.0131448
20	0.136	0.119	0.145	0.154	0.196	0.174	0.153	0.152	0.137	0.218	0.205	0.204	0.477	0.466	0.465	0.193	0.201	0.202		0.133333	0.0132035	0.0327994	0.174667	0.0210079	0.0521866	0.147333	0.00896289	0.022265	0.209	0.00781025	0.0194017	0.469333	0.00665833	0.0165402	0.198667	0.00493288	0.012254
21	0.141	0.125	0.151	0.16	0.203	0.18	0.16	0.158	0.143	0.237	0.23	0.228	0.572	0.557	0.563	0.217	0.226	0.229		0.139	0.0131149	0.0325792	0.181	0.0215174	0.0534523	0.153667	0.00929157	0.0230815	0.231667	0.00472582	0.0117396	0.564	0.00754983	0.0187548	0.224	0.006245	0.0155134
22	0.145	0.132	0.154	0.167	0.21	0.187	0.163	0.163	0.15	0.262	0.263	0.259	0.659	0.644	0.65	0.247	0.259	0.265		0.143667	0.0110604	0.0274757	0.188	0.0215174	0.0534523	0.158667	0.00750555	0.0186448	0.261333	0.00208167	0.00517115	0.651	0.00754983	0.0187548	0.257	0.00916515	0.0227675
23	0.155	0.144	0.163	0.178	0.22	0.197	0.171	0.174	0.161	0.296	0.308	0.304	0.731	0.72	0.721	0.29	0.306	0.318		0.154	0.00953939	0.0236972	0.198333	0.0210317	0.0522457	0.168667	0.00680686	0.0169092	0.302667	0.0061101	0.0151783	0.724	0.00608276	0.0151104	0.304667	0.0140475	0.034896
24	0.166	0.158	0.174	0.191	0.235	0.211	0.182	0.186	0.175	0.342	0.37	0.362	0.782	0.776	0.772	0.348	0.37	0.382		0.166	0.008	0.0198731	0.212333	0.0220303	0.0547263	0.181	0.00556776	0.0138311	0.358	0.0144222	0.0358267	0.776667	0.00503322	0.0125032	0.366667	0.0172434	0.0428349
25	0.178	0.174	0.187	0.209	0.253	0.228	0.196	0.202	0.192	0.402	0.444	0.435	0.806	0.81	0.798	0.418	0.449	0.462		0.179667	0.00665833	0.0165402	0.23	0.0220681	0.0548201	0.196667	0.00503322	0.0125032	0.427	0.0221133	0.0549326	0.804667	0.0061101	0.0151783	0.443	0.0226053	0.0561547
26	0.195	0.197	0.205	0.233	0.277	0.25	0.215	0.223	0.215	0.468	0.528	0.518	0.816	0.824	0.81	0.501	0.542	0.551		0.199	0.0052915	0.0131448	0.253333	0.0221886	0.0551195	0.217667	0.0046188	0.0114737	0.504667	0.0321455	0.0798539	0.816667	0.00702377	0.017448	0.531333	0.0266521	0.0662074
27	0.217	0.225	0.226	0.263	0.307	0.278	0.235	0.249	0.244	0.536	0.606	0.602	0.824	0.833	0.82	0.588	0.636	0.643		0.222667	0.00493288	0.012254	0.282667	0.0223681	0.0555655	0.242667	0.0070946	0.017624	0.581333	0.0393107	0.0976533	0.825667	0.00665833	0.0165402	0.622333	0.0299388	0.0743722
28	0.246	0.265	0.257	0.306	0.349	0.318	0.268	0.287	0.286	0.602	0.671	0.678	0.83	0.839	0.832	0.672	0.713	0.732		0.256	0.00953939	0.0236972	0.324333	0.0221886	0.0551195	0.280333	0.0106927	0.0265621	0.650333	0.042004	0.104344	0.833667	0.00472582	0.0117396	0.705667	0.0306649	0.0761757
29	0.284	0.314	0.297	0.357	0.4	0.367	0.31	0.333	0.336	0.66	0.714	0.734	0.832	0.84	0.835	0.733	0.767	0.797		0.298333	0.0150444	0.0373723	0.374667	0.0225019	0.0558977	0.326333	0.0142244	0.0353353	0.702667	0.0382797	0.095092	0.835667	0.00404145	0.0100395	0.765667	0.0320208	0.0795441
30	0.331	0.375	0.349	0.42	0.456	0.423	0.366	0.39	0.398	0.707	0.738	0.773	0.838	0.846	0.842	0.778	0.8	0.84		0.351667	0.0221209	0.0549513	0.433	0.019975	0.0496206	0.384667	0.0166533	0.0413692	0.739333	0.0330202	0.0820267	0.842	0.004	0.00993655	0.806	0.0314325	0.0780826
31	0.389	0.443	0.411	0.494	0.53	0.494	0.433	0.458	0.469	0.736	0.752	0.795	0.836	0.847	0.842	0.799	0.819	0.869		0.414333	0.0271539	0.067454	0.506	0.0207846	0.0516318	0.453333	0.0184481	0.0458277	0.761	0.0305123	0.0757967	0.841667	0.00550757	0.0136816	0.829	0.0360555	0.0895669
32	0.451	0.509	0.478	0.564	0.612	0.57	0.504	0.528	0.537	0.744	0.758	0.804	0.839	0.85	0.847	0.812	0.827	0.878		0.479333	0.029023	0.0720971	0.582	0.0261534	0.0649686	0.523	0.0170587	0.0423762	0.768667	0.03139	0.0779771	0.845333	0.00568624	0.0141254	0.839	0.0345977	0.0859454
33	0.508	0.57	0.541	0.62	0.669	0.629	0.573	0.588	0.595	0.756	0.765	0.813	0.843	0.853	0.854	0.822	0.835	0.888		0.539667	0.0310215	0.0770617	0.639333	0.0260832	0.0647943	0.585333	0.0112398	0.0279212	0.778	0.0306431	0.0761217	0.85	0.00608276	0.0151104	0.848333	0.0349619	0.0868501
34	0.55	0.612	0.587	0.665	0.729	0.682	0.623	0.636	0.639	0.753	0.769	0.817	0.849	0.859	0.858	0.828	0.841	0.893		0.583	0.0311929	0.0774876	0.692	0.0331512	0.0823521	0.632667	0.0085049	0.0211273	0.779667	0.0333067	0.0827383	0.855333	0.00550757	0.0136816	0.854	0.0343948	0.0854413
35	0.575	0.638	0.614	0.7	0.669	0.658	0.653	0.647	0.669	0.75	0.771	0.819	0.853	0.864	0.865	0.829	0.844	0.899		0.609	0.0317962	0.0789862	0.675667	0.0217792	0.0541025	0.656333	0.0113725	0.0282508	0.78	0.0353695	0.0878627	0.860667	0.00665833	0.0165402	0.857333	0.0368556	0.0915543
36	0.594	0.655	0.634	0.725	0.676	0.67	0.673	0.665	0.69	0.748	0.773	0.821	0.855	0.865	0.867	0.833	0.848	0.901		0.627667	0.0309892	0.0769816	0.690333	0.0301717	0.0749507	0.676	0.0127671	0.0317153	0.780667	0.037099	0.0921589	0.862333	0.0064291	0.0159708	0.860667	0.0357258	0.0887478
37	0.609	0.668	0.651	0.738	0.688	0.684	0.692	0.679	0.703	0.749	0.78	0.826	0.86	0.868	0.874	0.838	0.856	0.907		0.642667	0.0303699	0.0754431	0.703333	0.0300888	0.0747446	0.691333	0.0120139	0.0298441	0.785	0.0387427	0.0962423	0.867333	0.00702377	0.017448	0.867	0.0357911	0.0889099
38	0.615	0.676	0.657	0.757	0.693	0.69	0.698	0.688	0.717	0.743	0.782	0.827	0.866	0.873	0.88	0.842	0.859	0.908		0.649333	0.0312143	0.0775407	0.713333	0.0378462	0.0940151	0.701	0.0147309	0.0365936	0.784	0.0420357	0.104422	0.873	0.007	0.017389	0.869667	0.0342685	0.0851278
39	0.616	0.684	0.657	0.737	0.695	0.691	0.698	0.686	0.711	0.736	0.783	0.827	0.869	0.879	0.881	0.844	0.86	0.91		0.652333	0.0342394	0.0850553	0.707667	0.025482	0.0633008	0.698333	0.0125033	0.03106	0.782	0.0455082	0.113049	0.876333	0.0064291	0.0159708	0.871333	0.0344287	0.0855256
40	0.617	0.681	0.658	0.694	0.692	0.684	0.698	0.676	0.688	0.726	0.782	0.825	0.871	0.876	0.884	0.846	0.862	0.91		0.652	0.0324191	0.0805336	0.69	0.0052915	0.0131448	0.687333	0.0110151	0.0273631	0.777667	0.0496421	0.123318	0.877	0.00655744	0.0162896	0.872667	0.0333067	0.0827383

## Sheet: Fig 5
Supporting data for Figures 5b, 5c and 5e.
Data for Fig 5b
No	Well-watered								Drought
	SR3	OE-T#1	OE-T#2	OE-C#1	OE-C#2	RNAi#1	RNAi#2		SR3	OE-T#1	OE-T#2	OE-C#1	OE-C#2	RNAi#1	RNAi#2
1	19.83	19.68	19.32	19.47	18.75	19.72	19.77		11.2	12.29	12.17	16.9	17.1	6.879	8.033
2	19.7	19.44	19.36	18.89	18.84	19.81	19.16		11.5	12.23	10.47	16.4	17.4	7.02	6.72
3	19.8	19.68	19.39	18.98	19.57	18.97	19.2		11.27	12.06	11.2	16.5	17.8	6.944	6.963
4	19.09	20.32	19.32	19.57	19.92	20	19.57		12.1	11.55	11.81	17.6	16.8	5.962	6.128
5	19.12	20.05	19.6	19.5	19.93	18.19	19.31		10.75	10.9	12.05	17.2	17.2	6.163	7.295
6	18.77	19.47	19.44	18.31	19.81	19.22	19.43		11.34	11.42	11.84	17	17.6	6.093	6.289
7	20.88	20.52	20.17	19.69	19.92	19.32	19.32		11.6	11.73	11.91	17	17.4	6.486	6.881
8	19.68	19.56	19.11	18.85	19.92	19.58	19.09		12.05	11.34	11.51	17	17.6	6.878	6.946
9	21.37	20.16	20.34	19.45	19.93	19.33	19.68		11.73	10.61	12.72	16.8	17	6.682	6.642
Stats for Fig 5b
	Well-watered								Drought
	SR3	OE-T#1	OE-T#2	OE-C#1	OE-C#2	RNAi#1	RNAi#2		SR3	OE-T#1	OE-T#2	OE-C#1	OE-C#2	RNAi#1	RNAi#2
Mean	19.8044	19.8756	19.5611	19.19	19.6211	19.3489	19.3922		11.5044	11.57	11.7422	16.9333	17.3222	6.56744	6.87744
SD	0.842898	0.395983	0.415796	0.455604	0.482971	0.539918	0.237896		0.426647	0.577278	0.636647	0.357071	0.323179	0.405448	0.560117
n	9	9	9	9	9	9	9		9	9	9	9	9	9	9
CI (95.0%)	0.647909	0.30438	0.319609	0.350208	0.371244	0.415017	0.182863		0.32795	0.443735	0.48937	0.274469	0.248417	0.311655	0.430544
Repeated measures ANOVA
Among the samples
Source	SS	df	MS	F	P-value	F crit
Among group	2874.53	13	221.118	894.756	1.30055e-106	1.80851
Error	27.6782	112	0.247126
Total	2902.21	125
Repeated measures ANOVA
Among the samples
Source	SS	df	MS	F	P-value	F crit
Among group	10539.2	13	810.704	309.985	3.19463e-103	1.78419
Error	402.756	154	2.6153
Total	10941.9	167
Data for Fig 5d
No	Well-watered								Drought
	SR3	OE-T#1	OE-T#2	OE-C#1	OE-C#2	RNAi#1	RNAi#2		SR3	OE-T#1	OE-T#2	OE-C#1	OE-C#2	RNAi#1	RNAi#2
1	63.2372	73.5688	60.3783	52.6557	41.5776	51.5495	67.9031		226.328	188.499	193.913	135.718	109.01	228.938	227.107
2	54.8701	60.8239	50.1322	64.3271	60.3375	62.0239	45.096		193.545	191.408	197.214	132.73	132.627	228.188	206.574
3	48.0177	62.287	70.9524	44.7438	55.0817	70.6933	64.0309		167.081	195.619	213.48	127.285	136.858	234.992	244.155
4	72.2027	56.4729	65.7298	52.5328	56.6546	80.1967	73.7829		198.251	193.587	216.805	135.045	128.464	239.505	222.62
5	60.5077	67.17	67.347	59.7171	63.5427	60.5788	61.1042		184.584	213.111	187.278	105.431	132.819	240.891	211.157
6	60.4067	84.8343	66.8172	64.0885	61.9218	49.0213	71.0238		197.647	210.427	201.067	133.933	128.595	240.975	247.812
7	55.2751	74.8642	76.8734	63.3779	50.9501	63.996	66.1438		185.435	205.143	214.513	116.907	144.786	222.344	280.326
8	63.5104	64.1042	68.1102	49.5843	60.8702	63.693	65.8439		186.665	223.492	177.765	123.756	143.998	239.916	224.927
9	62.6887	63.3578	65.4268	64.5542	63.997	64.8126	73.7327		195.935	213.697	190.334	118.263	120.992	224.942	251.96
Stats for Fig 5d
	Well-watered								Drought
	SR3	OE-T#1	OE-T#2	OE-C#1	OE-C#2	RNAi#1	RNAi#2		SR3	OE-T#1	OE-T#2	OE-C#1	OE-C#2	RNAi#1	RNAi#2
Mean	60.0796	67.4981	65.7519	57.2868	57.2148	62.9517	65.4068		192.83	203.887	199.152	125.452	130.905	233.41	235.182
SD	6.81467	8.75844	7.35638	7.5196	7.24519	9.30716	8.73877		15.8451	12.1295	13.5273	10.3324	11.1533	7.38755	23.139
n	9	9	9	9	9	9	9		9	9	9	9	9	9	9
CI (95.0%)	5.23822	6.73233	5.65461	5.78008	5.56914	7.15411	6.71721		12.1796	9.32359	10.398	7.94216	8.57315	5.67857	17.7862
Repeated measures ANOVA
Among the samples
Source	SS	df	MS	F	P-value	F crit
Among group	610737	13	46979.8	355.213	1.5802e-84	1.80851
Error	14812.9	112	132.258
Total	625550	125

## Sheet: Fig 6
Supporting data for Figures 6c-6g.
Data for Fig 6c
No	CR#1	CR#1 / CE-T#1	CR#1 / CE-C#1	SR3	CE-T#1	CE-C#1
1	82.5	80	95	63.33	60	35
2	87.5	87.5	90	65	61.67	45
3	74	80	80	66.67	71.67	32.86
4	100	90	87.5	52.86	70	35.71
5	97.5	60	82.5	55.71	53.33	34.29
6	68	80	66	60	54.29	35.71
7	48	95	74	68.33	58.57	34.29
8	78	87.5	100	65	68.33	46.67
9	76	85	87.5	58.57	65	38.33
Stats for Fig 6c
	CR#1	CR#1 / CE-T#1	CR#1 / CE-C#1	SR3	CE-T#1	CE-C#1
Mean	79.0556	82.7778	84.7222	61.7189	62.54	37.54
SD	15.7509	9.9565	10.4586	5.24171	6.6562	4.94734
n	9	9	9	9	9	9
CI (95.0%)	12.1072	7.65325	8.03918	4.02913	5.11641	3.80286
Repeated measures ANOVA
Among the samples
Source	SS	df	MS	F	P-value	F crit
Among group	14555.7	5	2911.13	31.5935	4.2991e-14	2.40851
Error	4422.89	48	92.1435
Total	18978.5	53
Data for Fig 6d		Well-watered						Data for Fig 6d		Drought
No	CR#1	CR#1 / CE-T#1	CR#1 / CE-C#1	SR3	CE-T#1	CE-C#1		No	CR#1	CR#1 / CE-T#1	CR#1 / CE-C#1	SR3	CE-T#1	CE-C#1
1	22.2348	35.4172	50.7494	104.291	89.2958	90.0371		1	37.2336	48.8251	59.342	211.706	177.785	255.635
2	16.0713	16.15	40.0322	86.6512	74.9831	102.618		2	55.5657	43.0032	62.9271	157.905	161.287	281.896
3	30.4644	23.8721	37.2148	48.7046	82.6113	90.4253		3	62.6541	71.6252	52.9812	230.343	175.998	262.562
4	28.568	13.753	31.7917	87.5738	94.2553	85.3169		4	56.0152	79.4031	69.4517	197.993	158.997	274.775
5	25.9604	26.1341	37.4379	87.2487	89.458	75.7661		5	46.7587	58.8357	70.5218	183.305	157.283	249.114
6	25.1477	38.1044	32.0827	99.4945	76.3127	126.396		6	50.4296	55.1426	68.1404	173.897	220.469	297.898
7	16.3898	24.4877	26.9794	85.0913	77.0306	109.237		7	39.8953	50.0186	47.5081	216.309	171.265	270.726
8	25.3493	25.8551	39.6952	93.5151	81.7815	84.4943		8	39.6497	56.7493	43.3317	190.463	168.794	251.321
9	27.0212	28.7839	20.4487	90.7252	80.0355	68.3321		9	39.6116	33.668	44.523	207.149	208.106	348.752
10	31.3724	22.3826	18.8066	81.2682	70.7624	99.2777		10	40.9925	65.7204	57.625	198.569	164.58	245.16
11	35.6273	27.6934	22.483	68.9685	108.283	100.38		11	52.6996	29.8534	54.8911	153.616	255.77	221.053
12	31.2137	24.3539	20.3153	56.0934	81.2062	86.0051		12	65.8489	54.6813	73.9194	182.799	226.367	283.103
Stats for Fig 6d		Well-watered						Stats for Fig 6d		Drought
	Well-watered								Well-watered
Mean	26.285	25.5823	31.5031	82.4688	83.8346	93.1904		Mean	48.9462	53.9605	58.7635	192.005	187.225	270.166
SD	5.8898	6.83164	9.94958	16.6486	10.211	15.5683		SD	9.74397	14.416	10.467	23.1282	32.2776	32.1588
n	12	12	12	12	12	12		n	12	12	12	12	12	12
CI (95.0%)	3.7422	4.34062	6.32166	10.578	6.48778	9.89164		CI (95.0%)	6.19102	9.1595	6.65041	14.695	20.5082	20.4327
Repeated measures ANOVA								Repeated measures ANOVA
Among the samples								Among the samples
Source	SS	df	MS	F	P-value	F crit		Source	SS	df	MS	F	P-value	F crit
Among group	63107.5	5	12621.5	94.1705	1.13578e-28	2.35381		Among group	528377	5	105675	209.724	4.26107e-39	2.35381
Error	8845.86	66	134.028					Error	33255.9	66	503.877
Total	71953.3	71						Total	561632	71
Data for Fig 6e		Well-watered						Data for Fig 6e		Drought
No	CR#1	CR#1 / CE-T#1	CR#1 / CE-C#1	SR3	CE-T#1	CE-C#1		No	CR#1	CR#1 / CE-T#1	CR#1 / CE-C#1	SR3	CE-T#1	CE-C#1
1	6.4006	9.5546	11.7705	5.8801	5.0517	4.9443		1	56.3267	45.5107	34.2245	31.6737	34.4317	24.1546
2	7.7538	9.9308	5.4935	2.868	3.7863	3.8638		2	50.6156	47.0648	54.6464	29.9861	35.1106	17.1977
3	12.3136	10.7	8.355	3.7491	4.0363	4.4475		3	41.2479	64.6013	41.9034	29.5928	29.3473	20.0399
4	9.6498	5.9858	10.2292	5.7547	2.571	5.289		4	47.6686	44.2541	46.9621	31.7327	31.8499	20.0063
5	8.8291	9.0186	4.9193	4.9539	3.1737	4.6188		5	49.469	44.0895	58.012	30.5031	37.4206	21.4679
6	7.4293	8.86	5.7977	4.1488	4.8627	3.7948		6	62.3919	49.3531	40.0436	30.1071	31.3005	13.4801
7	13.9371	7.4362	6.359	3.9066	7.0138	6.3249		7	50.0578	57.7403	52.5674	34.8288	27.975	17.9321
8	7.4543	7.824	8.535	5.4336	4.4595	4.3393		8	62.3425	57.1426	49.2377	24.2564	24.8688	18.19
9	8.4108	8.6966	6.6104	4.3651	7.0038	4.5421		9	49.8159	43.2765	46.2519	31.3224	36.4338	19.2302
10	11.2878	7.7464	9.0232	5.1181	7.1011	4.6441		10	47.0489	56.777	43.7653	29.6901	37.2039	23.2117
11	9.6571	9.9814	7.8127	6.0145	5.2905	4.606		11	49.3487	52.497	45.67	29.8197	28.1206	25.1032
12	10.6538	9.1518	5.0409	6.0987	3.4948	4.7715		12	41.4337	54.5883	44.4214	31.7853	28.7038	15.4394
Stats for Fig 6e		Well-watered						Stats for Fig 6e		Drought
	Well-watered								Well-watered
Mean	9.48142	8.74052	7.49553	4.8576	4.82043	4.68217		Mean	50.6473	51.4079	46.4755	30.4415	31.8972	19.6211
SD	2.23483	1.3087	2.16648	1.04336	1.54917	0.660865		SD	6.78329	6.84834	6.53283	2.43583	4.17898	3.48187
n	12	12	12	12	12	12		n	12	12	12	12	12	12
CI (95.0%)	1.41995	0.831506	1.37652	0.662919	0.984295	0.419894		CI (95.0%)	4.3099	4.35123	4.15076	1.54765	2.65519	2.21228
Repeated measures ANOVA								Repeated measures ANOVA
Among the samples								Among the samples
Source	SS	df	MS	F	P-value	F crit		Source	SS	df	MS	F	P-value	F crit
Among group	282.351	5	56.4702	22.1075	6.08205e-13	2.35381		Among group	10112.2	5	2022.44	70.9168	3.37667e-25	2.35381
Error	168.587	66	2.55434					Error	1882.22	66	28.5185
Total	450.938	71						Total	11994.4	71
Data for Fig 6f
	Well-watered		Drought			Stats for Fig 2f
No	TaWD40C	TaWD40T	TaWD40C	TaWD40T			Well-watered		Drought
1	85.4531	81.071	260.233	188.72			TaWD40C	TaWD40T	TaWD40C	TaWD40T
2	23.8943	61.8816	230.423	112.329		Mean	72.7145	56.9009	255.812	188.157
3	88.9708	39.566	271.376	162.91		SD	22.2238	22.2365	47.239	50.9275
4	75.1532	85.0589	154.698	203.194		n	24	24	24	24
5	70.5813	85.4611	170.818	217.222		CI (95.0%)	9.38427	9.38966	19.9473	21.5048
6	63.2708	23.0786	241.12	239.567
7	59.7467	38.9082	230.593	116.097
8	93.473	52.5239	300.127	168.066		Repeated measures ANOVA
9	97.2063	34.069	189.695	246.911		Among the samples
10	62.5556	64.1035	283.954	180.194		Source	SS	df	MS	F	P-value	F crit
11	84.6576	71.1053	260.313	113.9		Among group	650834	3	216945	149.27	3.15413e-35	2.70359
12	68.7512	90.5481	297.057	225.44		Error	133710	92	1453.37
13	50.8053	52.296	267.061	115.262		Total	784544	95
14	79.2987	60.3981	233.537	193.186
15	113.352	17.7827	258.001	256.685
16	96.4447	55.5222	254.042	121.886
17	96.0511	86.277	341.766	190.336
18	95.1802	75.0558	294.584	216.353
19	77.3732	71.9299	244.042	192.346
20	71.5279	52.4614	347.665	202.006
21	59.2058	63.477	275.932	163
22	32.9843	57.2122	297.807	139.944
23	36.374	30.1227	221.816	278.34
24	62.8371	15.7117	212.818	271.878

## Sheet: Fig 7
Supporting data for Figures 7c-7l.
Data for Fig 7c
No	Well-watered								Drought
	SR3	OE-T#1	OE-T#2	OE-C#1	OE-C#2	RNAi#1	RNAi#2		SR3	OE-T#1	OE-T#2	OE-C#1	OE-C#2	RNAi#1	RNAi#2
1	0.345	0.367	0.385	0.395	0.396	0.391	0.401		0.3189	0.3254	0.3168	0.3387	0.343	0.2953	0.3172
2	0.38	0.387	0.402	0.374	0.406	0.385	0.388		0.3271	0.301	0.3289	0.3532	0.3395	0.3149	0.3123
3	0.408	0.397	0.388	0.393	0.392	0.398	0.375		0.3251	0.3315	0.3183	0.3511	0.3711	0.3119	0.3097
4	0.397	0.381	0.399	0.373	0.372	0.388	0.376		0.3255	0.311	0.3116	0.3576	0.352	0.292	0.2944
5	0.385	0.393	0.385	0.401	0.403	0.395	0.36		0.3101	0.332	0.3307	0.3521	0.3687	0.3284	0.3017
6	0.405	0.357	0.385	0.408	0.379	0.354	0.391		0.3214	0.325	0.3412	0.3434	0.3532	0.2999	0.2987
7	0.376	0.399	0.398	0.416	0.408	0.418	0.407		0.314	0.3184	0.31	0.3534	0.3465	0.3084	0.3111
8	0.355	0.39	0.388	0.391	0.39	0.392	0.363		0.3368	0.3083	0.3343	0.3346	0.345	0.3052	0.3039
9	0.378	0.409	0.407	0.384	0.385	0.386	0.398		0.3307	0.3266	0.3342	0.3332	0.3469	0.3136	0.3059
10	0.386	0.375	0.391	0.398	0.41	0.411	0.374		0.3421	0.3472	0.3112	0.3448	0.352	0.3024	0.2824
Stats for Fig 7c
	Well-watered								Drought
	SR3	OE-T#1	OE-T#2	OE-C#1	OE-C#2	RNAi#1	RNAi#2		SR3	OE-T#1	OE-T#2	OE-C#1	OE-C#2	RNAi#1	RNAi#2
Mean	19.8044	19.8756	19.5611	19.19	19.6211	19.3489	19.3922		11.5044	11.57	11.7422	16.9333	17.3222	6.56744	6.87744
SD	0.842898	0.395983	0.415796	0.455604	0.482971	0.539918	0.237896		0.426647	0.577278	0.636647	0.357071	0.323179	0.405448	0.560117
n	9	9	9	9	9	9	9		9	9	9	9	9	9	9
CI (95.0%)	0.647909	0.30438	0.319609	0.350208	0.371244	0.415017	0.182863		0.32795	0.443735	0.48937	0.274469	0.248417	0.311655	0.430544
Repeated measures ANOVA
Among the samples
Source	SS	df	MS	F	P-value	F crit
Among group	0.16052	13	0.0123477	71.3011	1.47871e-51	1.79858
Error	0.0218202	126	0.000173177
Total	0.18234	139
Data for Fig 7d
No	Well-watered								Drought
	SR3	OE-T#1	OE-T#2	OE-C#1	OE-C#2	RNAi#1	RNAi#2		SR3	OE-T#1	OE-T#2	OE-C#1	OE-C#2	RNAi#1	RNAi#2
1	0.781	0.794	0.799	0.755	0.805	0.824	0.792		0.7402	0.7132	0.7329	0.7504	0.7437	0.6974	0.6753
2	0.774	0.805	0.82	0.792	0.793	0.814	0.791		0.735	0.7405	0.7478	0.7745	0.7744	0.7251	0.6803
3	0.783	0.839	0.828	0.8	0.773	0.781	0.798		0.7024	0.6988	0.75	0.7542	0.7685	0.7095	0.7094
4	0.789	0.795	0.805	0.801	0.792	0.787	0.794		0.7215	0.7162	0.7214	0.7235	0.7619	0.6919	0.749
5	0.847	0.849	0.805	0.789	0.761	0.822	0.801		0.7377	0.7377	0.7174	0.773	0.7436	0.7	0.7114
6	0.81	0.786	0.786	0.789	0.816	0.794	0.804		0.7012	0.7314	0.7029	0.7639	0.7582	0.7049	0.7013
7	0.858	0.804	0.788	0.788	0.786	0.781	0.782		0.7224	0.721	0.7231	0.7456	0.7465	0.6819	0.6887
8	0.787	0.809	0.759	0.786	0.791	0.845	0.794		0.7502	0.7294	0.7229	0.7438	0.7648	0.7048	0.6858
9	0.767	0.816	0.836	0.825	0.787	0.809	0.795		0.7122	0.6998	0.7151	0.7832	0.7924	0.6946	0.6909
10	0.795	0.775	0.802	0.792	0.828	0.805	0.798		0.6861	0.7107	0.7181	0.7795	0.761	0.6858	0.7087
Stats for Fig 7d
	Well-watered								Drought
	SR3	OE-T#1	OE-T#2	OE-C#1	OE-C#2	RNAi#1	RNAi#2		SR3	OE-T#1	OE-T#2	OE-C#1	OE-C#2	RNAi#1	RNAi#2
Mean	0.7991	0.8072	0.8028	0.7917	0.7932	0.8062	0.7949		0.72089	0.71987	0.72516	0.75916	0.7615	0.69959	0.70008
SD	0.0305412	0.0227635	0.022305	0.0172308	0.0194696	0.0208955	0.00606355		0.0203626	0.0147473	0.014605	0.0189553	0.0151095	0.0124562	0.0213618
n	10	10	10	10	10	10	10		10	10	10	10	10	10	10
CI (95.0%)	0.0218479	0.016284	0.015956	0.0123262	0.0139277	0.0149477	0.0043376		0.0145665	0.0105496	0.0104478	0.0135598	0.0108087	0.00891062	0.0152813
Repeated measures ANOVA
Among the samples
Source	SS	df	MS	F	P-value	F crit
Among group	0.225225	13	0.017325	47.1674	5.13052e-42	1.79858
Error	0.0462809	126	0.000367309
Total	0.271506	139
Data for Fig 7e
No	Well-watered								Drought
	SR3	OE-T#1	OE-T#2	OE-C#1	OE-C#2	RNAi#1	RNAi#2		SR3	OE-T#1	OE-T#2	OE-C#1	OE-C#2	RNAi#1	RNAi#2
1	38.7726	41.7357	37.3433	35.4428	41.1217	37.653	41.3898		28.2471	23.618	26.6611	32.1251	32.2118	17.1612	19.54
2	35.5176	38.9484	37.6203	38.6469	34.9718	42.1417	40.8851		27.258	26.2146	28.4366	31.2129	35.8518	19.7563	18.56
3	37.6559	36.5322	37.2222	40.0542	37.9351	39.3102	37.9113		27.8063	28.3461	27.0441	32.7921	32.0575	18.0506	18.3882
4	36.8863	41.6817	38.2897	32.9961	37.1046	38.4035	38.8066		28.4448	28.3127	23.3619	31.1455	31.5306	18.7702	16.8553
5	37.6921	37.1589	35.7719	39.1835	40.4973	38.6148	38.4341		23.8192	27.5714	29.5933	29.6288	27.8835	19.1469	19.645
6	39.9999	36.8205	37.3153	39.0931	35.8211	37.3585	40.8956		28.2064	28.973	26.5973	33.1421	27.9278	25.3254	23.358
7	38.2411	38.0572	37.5633	39.7009	38.9282	35.5089	38.2367		25.2319	23.4557	28.6454	30.4313	30.5718	22.6395	21.9308
8	38.4014	38.1322	45.1066	41.5475	38.5851	38.5212	35.6429		28.518	28.994	25.3466	30.0077	31.3308	19.3158	20.0038
9	38.3227	37.4544	37.3953	40.5194	37.6122	36.914	38.2451		29.848	29.589	29.4433	27.8046	27.1934	21.229	18.2979
10	39.374	36.5522	41.214	38.0774	39.9251	34.761	35.3314		27.72	28.858	28.0906	30.7813	34.1678	20.0362	19.7553
Stats for Fig 7e
	Well-watered								Drought
	SR3	OE-T#1	OE-T#2	OE-C#1	OE-C#2	RNAi#1	RNAi#2		SR3	OE-T#1	OE-T#2	OE-C#1	OE-C#2	RNAi#1	RNAi#2
Mean	38.0864	38.3073	38.4842	38.5262	38.2502	37.9187	38.5779		27.51	27.3933	27.322	30.9071	31.0727	20.1431	19.6334
SD	1.26267	1.94745	2.70274	2.53584	1.97595	2.05547	2.06828		1.74457	2.23497	1.93985	1.58089	2.79532	2.38655	1.8713
n	10	10	10	10	10	10	10		10	10	10	10	10	10	10
CI (95.0%)	0.90326	1.39312	1.93342	1.81403	1.41351	1.4704	1.47956		1.24799	1.5988	1.38768	1.1309	1.99965	1.70723	1.33864
Repeated measures ANOVA
Among the samples
Source	SS	df	MS	F	P-value	F crit
Among group	6364.45	13	489.573	109.069	6.26707e-62	1.79858
Error	565.572	126	4.48866
Total	6930.02	139
Data for Fig 7f
No	Well-watered								Drought
	SR3	OE-T#1	OE-T#2	OE-C#1	OE-C#2	RNAi#1	RNAi#2		SR3	OE-T#1	OE-T#2	OE-C#1	OE-C#2	RNAi#1	RNAi#2
1	286	272	272	281	286	286	299		280	212	223	244	232	216	268
2	245	269	308	289	289	331	376		288	273	208	248	209	265	244
3	286	353	318	272	286	313	272		181	168	269	241	224	229	195
4	340	313	318	313	299	325	313		220	256	260	256	208	239	267
5	314	267	286	313	258	334	286		284	232	198	188	248	276	235
6	308	326	313	340	272	326	302		187	264	167	264	267	228	232
7	326	336	344	313	384	281	286		196	264	288	205	276	196	240
8	299	286	294	354	292	285	312		268	196	272	192	221	201	261
9	340	302	281	289	348	258	326		243	247	264	280	260	271	213
10	317	319	322	272	292	344	272		226	221	189	249	248	237	208
Stats for Fig 7f
	Well-watered								Drought
	SR3	OE-T#1	OE-T#2	OE-C#1	OE-C#2	RNAi#1	RNAi#2		SR3	OE-T#1	OE-T#2	OE-C#1	OE-C#2	RNAi#1	RNAi#2
Mean	306.1	304.3	305.6	303.6	300.6	308.3	304.4		237.3	233.3	233.8	236.7	239.3	235.8	236.3
SD	28.8115	30.1111	22.0212	28.0167	37.3369	28.6358	30.7975		41.3415	34.0361	41.8564	31.1236	24.0696	27.9157	25.1663
n	10	10	10	10	10	10	10		10	10	10	10	10	10	10
CI (95.0%)	20.6105	21.5402	15.753	20.0419	26.7092	20.4848	22.0312		29.574	24.348	29.9422	22.2645	17.2183	19.9697	18.0029
Repeated measures ANOVA
Among the samples
Source	SS	df	MS	F	P-value	F crit
Among group	165439	13	12726.1	12.958	1.0626e-17	1.79858
Error	123744	126	982.098
Total	289183	139
Data for Fig 7g
No	Well-watered								Drought
	SR3	OE-T#1	OE-T#2	OE-C#1	OE-C#2	RNAi#1	RNAi#2		SR3	OE-T#1	OE-T#2	OE-C#1	OE-C#2	RNAi#1	RNAi#2
1	35.7	34	34	47.6	35.7	35.7	37.4		21.2	25.7	18	20.2	22.6	24	24
2	30.6	33.6	41	36.1	36.1	37.6	49.5		22.4	20.1	19.2	22.7	21.2	22	20
3	35.7	44.1	37.2	34	35.7	34.1	34		22.4	23.6	23.6	25.6	21.5	17	23
4	42.5	39.1	37.2	39.1	37.4	40.6	39.1		16.9	19.9	22.5	17.9	19.2	19	24
5	44.2	45.9	35.7	39.1	32.3	41.8	35.7		23.8	24.5	23.6	22.4	24.8	25	19
6	41	40.8	39.1	42.5	34	40.8	37.8		21.2	19	22.4	19	24.3	18	24
7	40.8	42	43	39.1	48	47.6	35.7		23.5	19	22.4	24.6	15.7	23	24
8	37.4	35.7	39.3	44.2	39	30.6	39		23.6	23.5	20.1	25.1	23.6	21	22
9	42.5	37.8	47.6	36.1	41	32.3	40.8		25.6	22.7	19	19.3	19.1	25	16
10	35.9	39.9	42.7	34	49	39.3	34		21.2	16.9	22.4	23.7	18.9	19	19
Stats for Fig 7g
	Well-watered								Drought
	SR3	OE-T#1	OE-T#2	OE-C#1	OE-C#2	RNAi#1	RNAi#2		SR3	OE-T#1	OE-T#2	OE-C#1	OE-C#2	RNAi#1	RNAi#2
Mean	38.63	39.29	39.68	39.18	38.82	38.04	38.3		22.18	21.49	21.32	22.05	21.09	21.3	21.5
SD	4.24161	4.11405	4.02072	4.46935	5.65013	5.06386	4.52622		2.33181	2.88037	2.04603	2.77258	2.87149	2.94581	2.83823
n	10	10	10	10	10	10	10		10	10	10	10	10	10	10
CI (95.0%)	3.03426	2.94302	2.87625	3.19718	4.04186	3.62247	3.23786		1.66808	2.0605	1.46364	1.98339	2.05414	2.1073	2.03035
Repeated measures ANOVA
Among the samples
Source	SS	df	MS	F	P-value	F crit
Among group	10489.4	13	806.875	56.5668	3.90612e-46	1.79858
Error	1797.28	126	14.2641
Total	12286.6	139
Data for Fig 7h
No	Well-watered								Drought
	SR3	OE-T#1	OE-T#2	OE-C#1	OE-C#2	RNAi#1	RNAi#2		SR3	OE-T#1	OE-T#2	OE-C#1	OE-C#2	RNAi#1	RNAi#2
1	71	60.2	53.4	59.9	64.5	63.1	62.4		52.2	48.6	42.1	50	52.3	59	54
2	72.2	62.7	56.8	53	63.7	73.6	76.2		50.6	45.9	52.6	45.7	40.4	44	51
3	62.7	69.4	73.8	54.6	66.4	71.1	61.2		50.3	45.8	52.1	46	57.4	50	46
4	52.4	62.7	65.7	60.3	66.7	68.5	67.2		48.9	46.6	46	52.1	46.9	47	52
5	66.3	60.7	65.4	70.2	59	48.8	68.1		49.2	57.9	50.1	47.5	51.5	47	55
6	67.9	61.4	72.2	54.9	58.2	56.2	70.6		44	43.7	53.3	52.8	46.7	45	49
7	54.7	66.3	61.9	72.8	65.1	67.7	55.4		50.1	57.9	57.6	45.1	53.4	44	57
8	67.7	62.7	69.6	74.8	68.2	71.5	65.4		47.9	44.7	52	56	44.1	53	54
9	66.8	59.9	71.4	66.4	59.3	63.7	63.5		43.6	57.1	55.7	59.5	50.6	48	45
10	59.2	65.9	61.9	70.5	66.3	55.8	65.5		52.6	58.2	46.8	44.5	50.1	53	52
Stats for Fig 7h
	Well-watered								Drought
	SR3	OE-T#1	OE-T#2	OE-C#1	OE-C#2	RNAi#1	RNAi#2		SR3	OE-T#1	OE-T#2	OE-C#1	OE-C#2	RNAi#1	RNAi#2
Mean	64.09	63.19	65.21	63.74	63.74	64	65.55		48.94	50.64	50.83	49.92	49.34	49	51.5
SD	6.69966	3.08165	6.77109	8.18212	3.61454	8.11569	5.61986		3.05585	6.27273	4.69138	5.09287	4.9142	4.8074	3.8658
n	10	10	10	10	10	10	10		10	10	10	10	10	10	10
CI (95.0%)	4.79265	2.20448	4.84375	5.85314	2.58569	5.80562	4.0202		2.18602	4.48724	3.35601	3.64322	3.5154	3.43901	2.76543
Repeated measures ANOVA
Among the samples
Source	SS	df	MS	F	P-value	F crit
Among group	7152.76	13	550.212	17.6461	1.44527e-22	1.79858
Error	3928.73	126	31.1804
Total	11081.5	139
Data for Fig 7i
No	Well-watered								Drought
	SR3	OE-T#1	OE-T#2	OE-C#1	OE-C#2	RNAi#1	RNAi#2		SR3	OE-T#1	OE-T#2	OE-C#1	OE-C#2	RNAi#1	RNAi#2
1	11.2	11.8	10	13	12.2	10.7	12.7		6.6	4.3	6.74	6.12	7.29	4.2	3.3
2	8.43	10.5	15.2	11.2	9.69	12.7	14.9		7.2	6.9	5.1	9.27	6.77	4.3	3.5
3	10.7	12.6	11	11.1	10.8	13.6	10.2		6.79	4.86	5.1	8.06	7.17	3.4	3.2
4	12.4	13.5	12.3	9.58	11	12.5	12.2		4.44	7.12	4.55	8.7	6.6	4.4	4.9
5	13.3	13.5	9.88	12.3	10.7	13	11		5.09	6.86	4.89	9.57	7.18	5.1	4.9
6	12.7	11.8	11.5	13.4	13.5	12.1	12.7		5.5	7.11	7	7.54	7.29	3.8	5
7	12.5	12.8	12.2	12.6	12.1	13.1	10.9		7.85	7.25	7.66	7.3	9.66	3.5	4.7
8	11.5	10.9	12.9	15.1	12.2	9.49	10.7		5.29	6.93	7.13	7.73	7.93	4.3	3.5
9	13.1	11.2	14.1	11.9	11.7	9.43	12.4		6.19	6.87	6.69	7.14	8.31	3.8	3.7
10	14.7	11.4	12.9	10.3	15.9	13.2	10.2		7.44	6.15	6.7	7.12	7.94	4.1	3.6
Stats for Fig 7i
	Well-watered								Drought
	SR3	OE-T#1	OE-T#2	OE-C#1	OE-C#2	RNAi#1	RNAi#2		SR3	OE-T#1	OE-T#2	OE-C#1	OE-C#2	RNAi#1	RNAi#2
Mean	12.053	12	12.198	12.048	11.979	11.982	11.79		6.239	6.435	6.156	7.855	7.614	4.09	4.03
SD	1.71227	1.0562	1.69156	1.60566	1.73531	1.54746	1.47305		1.12551	1.02958	1.1184	1.06375	0.895212	0.495424	0.743938
n	10	10	10	10	10	10	10		10	10	10	10	10	10	10
CI (95.0%)	1.22488	0.755559	1.21007	1.14862	1.24137	1.10699	1.05376		0.805139	0.736515	0.800058	0.76096	0.640396	0.354405	0.532182
Repeated measures ANOVA
Among the samples
Source	SS	df	MS	F	P-value	F crit
Among group	1377.05	13	105.927	63.4504	8.41292e-49	1.79858
Error	210.35	126	1.66945
Total	1587.4	139
Data for Fig 7j
No	Well-watered								Drought
	SR3	OE-T#1	OE-T#2	OE-C#1	OE-C#2	RNAi#1	RNAi#2		SR3	OE-T#1	OE-T#2	OE-C#1	OE-C#2	RNAi#1	RNAi#2
1	3.3404	4.27097	4.75507	4.39301	4.42345	4.24395	4.16382		1.20135	2.156	1.5692	2.41747	2.10319	0.614098	1.40222
2	2.71807	3.66353	4.77703	4.17696	3.9872	2.7106	4.50348		1.46729	2.25535	1.26014	1.81187	3.38065	1.13507	0.841488
3	3.2392	4.95473	3.73846	4.26973	2.65124	3.44056	4.85146		1.64301	1.41143	1.7076	2.87634	2.51708	0.988894	1.0482
4	4.88278	3.91489	2.94359	4.67901	2.52789	4.05982	4.72173		1.52451	1.77756	0.835586	1.73291	1.3816	0.369981	0.641963
5	5.25935	2.91347	3.674	5.0919	4.96012	4.14135	5.05701		2.35661	1.17718	1.09232	1.67251	1.37017	1.26895	0.884744
6	3.67777	5.41097	4.47042	4.18349	3.42831	3.42655	4.78577		2.2713	0.868954	2.37107	2.16814	2.33297	1.03611	1.08051
7	6.15949	4.19217	4.7988	4.82242	4.15803	3.74413	4.66648		1.84831	1.54237	1.03488	1.05962	2.30725	0.965569	1.0467
8	5.13172	5.37753	5.31958	4.0215	6.37822	4.64497	2.47303		1.96418	1.32711	1.89532	2.9256	1.8808	1.02938	0.822791
9	5.28552	5.62713	2.84428	5.5164	4.43737	4.79487	3.42974		0.703643	0.983543	2.51498	2.06488	2.12649	0.581468	1.09245
10	2.53075	4.16047	4.7353	4.58965	5.1024	4.42616	5.57394		1.66657	1.90396	1.31717	2.13941	1.58369	1.67327	1.58167
Stats for Fig 7j
	Well-watered								Drought
	SR3	OE-T#1	OE-T#2	OE-C#1	OE-C#2	RNAi#1	RNAi#2		SR3	OE-T#1	OE-T#2	OE-C#1	OE-C#2	RNAi#1	RNAi#2
Mean	4.22251	4.44859	4.20565	4.57441	4.20542	3.9633	4.42265		1.66468	1.54035	1.55983	2.08688	2.09839	0.966279	1.04427
SD	1.26433	0.873836	0.851057	0.467861	1.15854	0.638476	0.885244		0.49075	0.475339	0.564925	0.565069	0.60326	0.373719	0.2785
n	10	10	10	10	10	10	10		10	10	10	10	10	10	10
CI (95.0%)	0.904444	0.625105	0.608809	0.334687	0.828768	0.456739	0.633266		0.351061	0.340037	0.404123	0.404226	0.431546	0.267343	0.199227
Repeated measures ANOVA
Among the samples
Source	SS	df	MS	F	P-value	F crit
Among group	274.546	13	21.1189	39.2899	5.14898e-38	1.79858
Error	67.7268	126	0.537514
Total	342.272	139
Data for Fig 7k
No	Well-watered								Drought
	SR3	OE-T#1	OE-T#2	OE-C#1	OE-C#2	RNAi#1	RNAi#2		SR3	OE-T#1	OE-T#2	OE-C#1	OE-C#2	RNAi#1	RNAi#2
1	0.682325	0.767327	0.564414	0.825242	1.08589	0.541176	0.584208		0.495542	0.473801	0.45348	0.458505	0.506176	0.533368	0.681155
2	0.73626	0.767415	1.31901	0.853359	0.878733	0.81414	0.891998		0.648091	0.391985	0.375108	0.560644	0.454877	0.747805	0.71153
3	0.93761	0.611495	0.977508	0.928796	0.545665	0.802937	0.978284		0.476446	0.502447	0.603002	0.569883	0.385952	0.637877	0.673705
4	0.64534	0.99132	0.550143	0.740963	0.816901	0.755604	0.667071		0.685656	0.655869	0.341138	0.335517	0.580944	0.723106	0.550956
5	0.929317	0.850422	0.669271	0.527214	0.78854	0.50747	0.813295		0.411056	0.453856	0.699594	0.495607	0.517624	0.795568	0.680326
6	0.685275	0.75194	0.914922	0.933073	0.602818	0.729693	0.719455		0.335284	0.639671	0.471747	0.523793	0.459617	0.483373	0.556817
7	0.654673	0.829299	0.678782	0.68203	0.768072	0.750734	0.828159		0.373006	0.440168	0.357321	0.452528	0.424493	0.588459	0.543451
8	0.644951	0.697607	0.630586	0.602641	1.04906	0.771989	0.405147		0.765313	0.473566	0.594652	0.321423	0.439849	0.593694	0.575528
9	1.11852	0.777853	0.774684	0.614192	0.584738	1.03667	0.595871		0.7037	0.458839	0.508089	0.471621	0.421842	0.495356	0.604035
10	0.695536	0.541283	0.500307	0.930249	0.640794	0.882692	0.809863		0.648347	0.553429	0.695918	0.473483	0.356545	0.575881	0.823319
Stats for Fig 7k
	Well-watered								Drought
	SR3	OE-T#1	OE-T#2	OE-C#1	OE-C#2	RNAi#1	RNAi#2		SR3	OE-T#1	OE-T#2	OE-C#1	OE-C#2	RNAi#1	RNAi#2
Mean	0.772981	0.758596	0.757963	0.763776	0.776121	0.759311	0.729335		0.554244	0.504363	0.510005	0.4663	0.454792	0.617449	0.640082
SD	0.163598	0.125053	0.250618	0.151626	0.188841	0.152459	0.169863		0.153699	0.0862356	0.133753	0.0831454	0.0659497	0.107178	0.0899372
n	10	10	10	10	10	10	10		10	10	10	10	10	10	10
CI (95.0%)	0.117031	0.0894574	0.179282	0.108467	0.135089	0.109062	0.121513		0.10995	0.0616892	0.0956813	0.0594787	0.0471776	0.0766709	0.0643372
Repeated measures ANOVA
Among the samples
Source	SS	df	MS	F	P-value	F crit
Among group	2.08569	13	0.160438	7.59472	6.45299e-11	1.79858
Error	2.66174	126	0.0211249
Total	4.74744	139
Data for Fig 7l
No	Well-watered								Drought
	SR3	OE-T#1	OE-T#2	OE-C#1	OE-C#2	RNAi#1	RNAi#2		SR3	OE-T#1	OE-T#2	OE-C#1	OE-C#2	RNAi#1	RNAi#2
1	5.48185	6.08733	9.13348	5.808	4.44194	8.58122	7.81198		2.42432	4.55044	3.46036	5.27251	4.15505	1.15136	2.05859
2	4.23501	5.29508	3.92494	5.36347	4.99264	3.82071	5.49719		2.26402	5.75368	3.35941	3.23177	7.43201	1.51786	1.18265
3	3.88136	8.75678	4.23368	5.02773	5.59178	4.78314	5.36803		3.44847	2.80912	2.83183	5.04725	6.52174	1.55029	1.55588
4	8.18603	4.35267	6.07767	6.85461	3.58414	5.90233	7.67794		2.22343	2.71023	2.44941	5.1649	2.3782	0.511655	1.16518
5	6.0898	3.89626	6.08722	10.4168	6.79753	8.949	6.70975		5.73306	2.59373	1.56137	3.37467	2.64704	1.59503	1.30047
6	5.95056	7.72797	5.32331	4.91226	6.35069	5.24406	7.20791		6.77426	1.35844	5.02614	4.13931	5.07589	2.1435	1.9405
7	10.0195	5.53741	7.65902	7.65716	5.93438	5.52011	6.11777		4.95518	3.50406	2.89621	2.34156	5.4353	1.64084	1.92603
8	8.57696	8.28192	9.07026	7.33686	6.46121	6.53503	7.09133		2.5665	2.80239	3.18728	9.10203	4.27602	1.73385	1.42963
9	5.08307	7.74841	4.18788	9.63281	8.2727	5.01111	6.42713		0.999919	2.14355	4.94989	4.37827	5.04095	1.17384	1.80859
10	4.21366	8.42531	10.2643	5.36378	8.58685	5.46755	7.37648		2.57049	3.44029	1.89271	4.51844	4.44177	2.90559	1.92109
Stats for Fig 7l
	Well-watered								Drought
	SR3	OE-T#1	OE-T#2	OE-C#1	OE-C#2	RNAi#1	RNAi#2		SR3	OE-T#1	OE-T#2	OE-C#1	OE-C#2	RNAi#1	RNAi#2
Mean	6.17178	6.61091	6.59618	6.83735	6.10139	5.98143	6.72855		3.39597	3.16659	3.16146	4.65707	4.7404	1.59238	1.62886
SD	2.08687	1.79065	2.30479	1.94174	1.5697	1.63111	0.862032		1.82634	1.24319	1.13826	1.8242	1.55325	0.632068	0.342339
n	10	10	10	10	10	10	10		10	10	10	10	10	10	10
CI (95.0%)	1.49286	1.28095	1.64875	1.38904	1.12289	1.16683	0.616661		1.30648	0.889326	0.814263	1.30495	1.11113	0.452154	0.244895
Repeated measures ANOVA
Among the samples
Source	SS	df	MS	F	P-value	F crit
Among group	470.379	13	36.183	14.4959	2.17223e-19	1.79858
Error	314.506	126	2.49608
Total	784.885	139

## Sheet: Fig 8
Supporting data for Figures 8d-8e.
Region	TaWD40-4B.1C	TaWD40-4B.1T	TOTAL	TaWD40-4B.1C (%)	TaWD40-4B.1T (%)	Annual Rainfall (mm)		Correlation analysis
Anhui	10	3	13	76.9231	23.0769	1010				Annual Rainfall (mm)
Beijing	41	7	48	85.4167	14.5833	510		TaWD40-4B.1T (%)	r	0.826958
Gansu	19	3	22	86.3636	13.6364	349			Sig.	7.7798e-05
Hebei	34	5	39	87.1795	12.8205	459			N	16
Henan	97	22	119	81.5126	18.4874	610
Hubei	11	4	15	73.3333	26.6667	807
Jiangsu	48	14	62	77.4194	22.5806	769
Shaanxi	53	10	63	84.127	15.873	511
Shandong	67	13	80	83.75	16.25	557
Shanxi	23	5	28	82.1429	17.8571	427
Sichuan	36	13	49	73.4694	26.5306	796
Yunnan	8	5	13	61.5385	38.4615	982
Ningxia	5	1	6	83.3333	16.6667	236
Qinghai	9	2	11	81.8182	18.1818	362
Xingjiang	9	0	9	100	0	189
Heilongjiang	5	1	6	83.3333	16.6667	502

## Sheet: Supplementary Figure 4
Supporting data for Supplementary Figure 4.
Data for Supplementary Figure 4a
Well-watered													Drought
TraesCS4B02G072000	TraesCS4B02G072100	TraesCS4B02G072200	TraesCS4B02G072300	TraesCS4B02G072400	TraesCS4B02G072500	TraesCS4B02G072600	TraesCS4B02G072700	TraesCS4B02G072800	TraesCS4B02G072900	TraesCS4B02G073000	TraesCS4B02G073100		TraesCS4B02G072000	TraesCS4B02G072100	TraesCS4B02G072200	TraesCS4B02G072300	TraesCS4B02G072400	TraesCS4B02G072500	TraesCS4B02G072600	TraesCS4B02G072700	TraesCS4B02G072800	TraesCS4B02G072900	TraesCS4B02G073000	TraesCS4B02G073100
2.79403	0.564998	0.979299	0.267711	0.000955	0.059084	0.005354	0	0	0.005783	0.346732	0		3.40222	2.53818	10.4006	3.79146	0.002251	0.08512	0.047395	0	0	0.009109	0.551395	0
3.55086	1.37393	0.936747	0.48771	0.002998	0.081514	0.029159	0	0	0.024077	0.285419	0		3.96216	6.55725	9.5804	6.481	0.012098	0.03218	0.016819	0	0	0.046494	0.467085	0
5.17027	0.561446	0.840633	0.765568	0.004232	0.071216	0.017248	0	0	0.008316	0.177881	0		5.23444	6.83687	18.0381	7.48766	0.001148	0.05954	0.02849	0	0	0.051204	0.635968	0
4.29899	0.572659	1.21347	0.803071	0.001911	0.142142	0.022254	0	0	0.028854	0.288781	0		5.11936	3.58327	9.99979	5.16455	0.001241	0.143171	0.051344	0	0	0.056822	0.296859	0
10	0.759461	1.59724	0.848116	0.001694	0.150095	0.038744	0	0	0.021497	0.257743	0		6.73195	4.66652	14.4904	3.09733	0.001388	0.068383	0.051855	0	0	0.084612	0.292687	0
8.57056	0.885294	2.01467	1.07783	0.00877	0.120171	0.0626	0	0	0.014417	0.37614	0		6.57806	9.15565	31.2622	9.46498	0.005152	0.062421	0.019691	0	0	0.084278	0.615141	0
5.32111	1.23009	1.57518	0.461567	0.003193	0.031998	0.015475	0	0	0.009472	0.158059	0		4.91391	3.40543	10.1927	3.09402	0.001943	0.216686	0.029509	0	0	0.060588	0.489221	0
5.48286	0.267322	1.48751	0.386425	0.001688	0.180251	0.020744	0	0	0.038884	0.50063	0		4.01329	2.94918	12.8145	2.85262	0.00125	0.088693	0.024854	0	0	0.06086	0.815903	0
7.04683	0.476183	1.0297	0.303868	0.001462	0.082606	0.044044	0	0	0.030241	0.338308	0		5.14258	4.36244	31.7623	7.12741	0.001481	0.090336	0.018011	0	0	0.044316	0.561648	0
9.16103	0.955262	1.30692	0.50951	0	0.043622	0.017712	0	0	0.045679	0.646272	0		4.29874	2.31113	4.98735	1.4752	0.002865	0.038565	0.018149	0	0	0.049897	0.720709	0
5.65192	1.1014	1.29641	0.752491	0.00548	0.088613	0.088997	0	0	0.051968	1.11014	0		4.73797	4.46362	9.0847	4.40991	0.001915	0.030382	0.024707	0	0	0.047207	0.438252	0
2.23873	0.653972	0.537708	1.14474	0.006241	0.189535	0.010188	0	0	0.124601	1.43509	0		4.36296	3.69696	5.97454	4.12905	0	0.13197	0.070268	0	0	0.109794	0.576982	0
5.1639	1.15478	0.902278	0.650717	0.003158	0.073684	0.032933	0	0	0.004336	0.84491	0		2.57758	4.63027	27.6278	4.04897	0.001481	0.018542	0.037004	0	0	0.040752	0.808802	0
6.73782	1.09574	0.847765	0.718438	0.013615	0.081549	0.015333	0	0	0.016351	0.772055	0		6.58469	1.01616	3.92074	0.811329	0.001024	0.168927	0.066747	0	0	0.043801	1.30093	0
9.18755	0.975513	0.699211	0.473623	0.005215	0.112977	0.031237	0	0	0.048308	0.681844	0		7.01112	3.64352	11.1111	3.17296	0.012578	0.044905	0.041994	0	0	0.034985	0.351361	0
6.64236	0.936955	0.459318	0.450142	0.006403	0.07879	0.000383	0	0	0.017478	0.569356	0		6.75632	5.53752	9.81798	7.39744	0.00093	0.042457	0.03972	0	0	0.026535	0.447667	0
13.902	0.777832	1.23367	0.683048	0	0.339605	0.030615	0	0	0.064844	0.841666	0		12.1243	6.00636	15.6592	4.60732	0.001018	0.275587	0.058081	0	0	0.11417	0.790169	0
6.66022	0.589763	1.50253	0.706774	0.005295	0.198534	0.008951	0	0	0.06906	0.6772	0		7.88104	3.64362	24.3924	3.87894	0.000716	0.060825	0.005855	0	0	0.133295	0.604078	0
11.4464	0.73513	1.5159	0.525874	0.003782	0.17444	0.033657	0	0	0.015303	0.33685	0		9.44603	1.94732	5.70219	1.84179	0.002462	0.051717	0.027818	0	0	0.046038	0.630093	0
7.34255	0.62966	1.54284	0.578266	0.004055	0.16183	0.031207	0	0	0.066224	0.621794	0		8.74683	2.9468	15.8852		0.00076	0.08014	0.068442	0	0	0.055766	0.95127	0
8.0511	1.17252	0.755275	1.02926	0.011661	0.105186	0.058913	0	0	0.024153	0.494324	0		6.93217	4.07163	13.2233	5.13484	0.002208	0.038971	0.036943	0	0	0.026625	0.79778	0
7.28755	0.485557	0.730888	0.433599	0.002646	0.229653	0.029701	0	0	0.025418	0.645891	0		5.49538	3.88442	10.5049	3.37082	0.001629	0.078195	0.033111	0	0	0.043292	0.677568	0
3.93889	0.69002	0.650762	0.470673	0.002706	0.036299	0.011031	0	0	0.023502	0.292752	0		11.4283	7.59508	21.6933	10.1293	0.013933	0.033086	0.046193	0	0	0.075489	0.929893	0
8.09617	1.23711	1.01835	0.826425	0.005224	0.14749	0.031801	0	0	0.04056	0.812546	0		7.85167	3.53462	18.2003	3.54384	0.002498	0.115037	0.053649	0	0	0.084392	0.967853	0
4.08642	1.04702	0.482136	0.80488	0.011813	0.082152	0.005249	0	0	0.185234	1.24393	0		6.93842	4.56831	3.0445	7.13833	0	0.182945	0.027551	0	0	0.090248	1.18131	0
4.02843	0.667616	0.435445	0.785994	0.012456	0.124489	0.03885	0	0	0.08242	1.04724	0		4.91372	6.38906	10.5454	4.9483	0.02399	0.098202	0.004072	0	0	0.102021	0.632406	0
2.71552	0.579427	0.364794	0.536619	0.00308	0.421699	0.010532	0	0	0.058869	0.413248	0		4.27089	8.49521	13.8364	7.29685	0.029384	0.143318	0.040376	0	0	0.144776	0.617847	0
3.40832	0.621054	0.477594	0.417758	0.001602	0.10448	0.01366	0	0	0.139193	1.18856	0		6.34536	4.48842	5.78094	4.24118	0.001429	0.113873	0.019669	0	0	0.077112	0.71028	0
4.93925	0.634349	1.03849	0.938413	0.004754	0.148333	0.03451	0	0	0.358354	0.67754	0		6.1883	6.04778	13.1572	3.91724	0.000201	0.133122	0.008377	0	0	0.1298	0.487772	0
8.66982	1.27284	1.06519	0.660728	0.005333	0.224294	0.023557	0	0	0.101935	1.08431	0		6.66874	14.291	22.0854	14.3378	0.000924	0.300988	0.046773	0	0	0.221867	1.21607	0
6.98295	1.1353	1.88823	0.846764	0.00727	0.099262	0.015496	0	0	0.227154	0.751291	0		4.21782	0	42.0876		0	0	0	0	0	0.105107	0.952893	0
6.76484	0.772889	1.04219	1.21396	0.008764	0.090292	0.017415	0	0	0.185527	1.18297	0		4.35534	5.20221	18.6401	1.32358	0.003979	0.026883	0.018399	0	0	0.107313	0.695812	0
10.4264	0.437216	1.15866	0.740454	0.011898	0.276474	0.02753	0	0	0.146867	1.35348	0		10.0032	2.85646	16.9563	3.45309	0.004024	0.331095	0.010261	0	0	0.181123	0	0
6.96496	1.93487	1.057	0.94375	0.002596	0.066093	0.012398	0	0	0.112749	0.731266	0		3.54555	6.27268	16.6431	7.3147	0.002041	0.13482	0.008874	0	0	0.055643	0.813153	0
4.47984	0.439791	0.446525	0.425521	0.002989	0.188771	0.006316	0	0	0.105554	0.790066	0		6.38847	2.7647	4.8287	4.21347	0.007073	0.320935	0.006757	0	0	0.102376	1.57898	0
1.66734	0.422899	0.599272	0.457738	0.000748	0.206347	0.008724	0	0	0.095859	1.44303	0		1.92209	2.99237	6.20467	3.38584	0.004881	0.198637	0.016994	0	0	0.097511	0.993852	0
5.01334	0.469438	0.266564	0.351696	0.008709	0.112144	0.021636	0	0	0	1.223	0		6.29866	2.67759	21.898	4.41994	0.0009	0.075091	0.020465	0	0	0.087508	0.707792	0
9.18645	0.796775	0.470881	0.82628	0.007722	0.293225	0.027285	0	0	0.164842	1.69907	0		8.80682	6.11113	12.1103	6.70201	0.0073	0.281268	0.03194	0	0	0.217545	1.00241	0
4.07472	0.820378	0.551519	0.507759	0.002571	0.179746	0.010402	0	0	0.21217	1.21713	0		4.73808	3.62632	9.66668	3.14254	0.00905	0.085371	0.060891	0	0	0.159447	0.722858	0
5.66552	0.990848	0.657617	0.71904	0.005264	0.276486	0.045858	0	0	0.180922	1.0454	0		4.34201	3.54016	19.9902	4.41611	0.00374	0.097857	0.026027	0	0	0.199169	0.719208	0
8.75548	0.617545	0.675414	0.706298	0.009318	0.290325	0.021756	0	0	0.326063	1.97663	0		9.31416	7.15192	13.9107	6.60226	0.002808	0.179574	0.115855	0	0	0.340253	1.3395	0
16.6644	1.19139	1.16752	1.14358	0.010725	0.253697	0.040426	0	0	0.42943	4.22522	0		11.1572	4.6216	5.37756	4.18601	0.001546	0.085372	0.070584	0	0	0.3264	0.949127	0
15.1693	1.55338	1.032	0.830224	0.012633	0.437454	0.007243	0	0	0.456854	1.82702	0		13.8052	9.47165	37.55	11.643	0	0.179079	0.033548	0	0	0.468222	2.07531	0
6.48353	0.162799	1.25638	0.383986	0.012878	0.263001	0.019549	0	0	0.141434	2.224	0		9.49715	5.27881	22.5573	5.00601	0.005557	0.092053	0.0608	0	0	0.160074	1.06139	0
10.7319	0.739407	2.68655	0.562475	0.009894	0.205145	0.038267	0	0	0.236296	1.81924	0		8.8347	1.40649	5.65201	1.70984	0.004644	0.061514	0.060406	0	0	0.164787	0.628931	0
5.62122	0.40977	0.394793	0.327505	0.003138	0.226999	0.019145	0	0	0.161599	1.97342	0		5.15312	0.806151	2.51661	0.7885	0.00094	0.080069	0.048381	0	0	0.170278	0.482644	0
8.62451	0.621714	0.959251	0.301698	0.003141	0.180455	0.019949	0	0	0.167806	2.57134	0		5.57705	1.92758	8.062	2.55607	0.002541	0.069461	0.021298	0	0	0.215318	0.951569	0
7.60501	0.499438	1.15172	0.633014	0	0.282402	0.043325	0	0	0.163562	2.81256	0		3.96682	1.12133	3.37599	0.764125	0.001652	0.157417	0.029811	0	0	0.173001	1.0889	0
Stats for Supplementary Figure 4a
	Mean	SD	SE	CI (%)		t	df	Sig.
				Low	Up
TraesCS4B02G072000	0.497729	2.2975	0.331616	-0.169396	1.16485	1.50092	47	0.140065
TraesCS4B02G072100	-3.67442	2.4996	0.360786	-4.40022	-2.94861	-10.1845	47	1.76942e-13
TraesCS4B02G072200	-13.2251	8.94727	1.29143	-15.8231	-10.6271	-10.2407	47	1.47817e-13
TraesCS4B02G072300	-3.92912	2.90417	0.419181	-4.7724	-3.08583	-9.37331	47	2.47817e-12
TraesCS4B02G072400	0.00143973	0.00688972	0.000994446	-0.000560838	0.0034403	1.44777	47	0.154319
TraesCS4B02G072500	0.0527056	0.0924539	0.0133446	0.0258598	0.0795514	3.94959	47	0.000261004
TraesCS4B02G072600	-0.0101541	0.0285966	0.00412756	-0.0184577	-0.00185057	-2.46009	47	0.0176227
TraesCS4B02G072900	-0.00556669	0.0608565	0.00878388	-0.0232376	0.0121042	-0.633739	47	0.529324
TraesCS4B02G073000	0.264667	0.742221	0.10713	0.049149	0.480186	2.47052	47	0.0171756
Data for Supplementary Figure 4b-f
DT index	TraesCS4B02G072000	TraesCS4B02G072100	TraesCS4B02G072200	TraesCS4B02G072300	TraesCS4B02G073000		Stats for Supplementary Figure 4b-f
1.2	1.21976	9.56996	24.2176	6.29559	0.603878
1.2	0.64382	6.73086	17.8855	1.0903	0.588193		DT index type		DT index	TraesCS4B02G072000	TraesCS4B02G072100	TraesCS4B02G072200	TraesCS4B02G072300	TraesCS4B02G073000
1.25	1.86172	7.22711	12.1043	10.1522	0.597599		Low DT index	Mean	1.91458	1.05369	6.90519	14.5289	8.39967	1.25173
1.25	0.604017	0	22.2895	0	1.26834			SD	0.562115	0.417154	3.4962	8.24159	5.69899	0.814397
1.25	0.509056	3.24192	15.7456	7.75068	1.11198			n	24	24	24	24	24	24
1.5	1.21768	4.49237	10.6205	14.1625	1.59026			CI (95.0%)	0.237361	0.176149	1.47631	3.48012	2.40647	0.34389
1.5	1.25288	9.53384	12.6696	4.17433	0.719916		High DT index	Mean	5.61042	0.998982	6.07137	18.9055	7.20822	0.938296
1.5	1.42605	6.28639	10.8139	9.9019	1.99854			SD	0.302518	0.466189	6.24427	16.7281	5.18407	0.667331
1.6	0.76919	11.2277	20.7338	21.7	1.12151			n	24	24	24	24	24	24
1.6	1.15279	7.07585	10.3537	7.3969	0.688728			CI (95.0%)	0.127742	0.196854	2.63672	7.06365	2.18904	0.281789
1.75	1.11583	4.77263	10.2273	13.2886	1.63649
1.8	1.01241	12.1773	21.4578	9.78052	3.57524
1.8	0.95941	6.5333	14.6344	4.66348	0			TraesCS4B02G072000			TraesCS4B02G072100			TraesCS4B02G072200			TraesCS4B02G072300			TraesCS4B02G073000
2	1.19083	6.25725	8.24065	6.431	1.02797			Well-watered	Drought		Well-watered	Drought		Well-watered	Drought		Well-watered	Drought		Well-watered	Drought
2	1.69792	4.36315	6.31461	8.86881	0.949661		Mean	1.05369	0.998982		6.90519	6.07137		14.5289	18.9055		8.39967	7.20822		1.25173	0.938296
2	1.57277	14.6614	37.9293	13.5978	1.4951		Variance	0.174017	0.217332		12.2234	38.9909		67.9239	279.829		32.4785	26.8746		0.663243	0.445331
2.2	0.923475	2.76843	6.4708	6.70329	3.09518		n	24	24		24	24		24	24		24	24		24	24
2.4	0.838294	4.05267	7.00758	5.86042	0.394773		pooled variance	0.195675			25.6071			173.876			29.6766			0.554287
2.5	0.673195	6.14452	9.07211	3.65202	1.13558		df	46			46			46			46			46
2.5	0.767518	10.3419	15.5173	8.78155	1.6354		t Stat	0.428393			0.5708			-1.14977			0.75763			1.45837
2.6	1.94886	5.65309	11.1111	3.60699	0.402054		P (two-side)	0.670364			0.570914			0.256183			0.452537			0.151533
2.75	0.469241	2.41937	3.81612	2.89534	1.11518		t crit	2.0129			2.0129			2.0129			2.0129			2.0129
2.8	0.73197	11.0323	8.61476	7.38207	1.62975
3	0.729772	9.16127	30.8463	23.4556	1.66017
5	1.25638	5.70383	82.1492	12.5675	0.578735
5	0.958675	7.66983	25.7185	8.11106	0.589979
5.2	1.1628	4.4203	17.5274	6.18903	0.593902
5.2	0.766391	3.57286	30.398	6.14168	0.687971
5.4	1.06381	11.5812	20.5958	9.34769	0.677671
5.4	0.669526	3.87915	4.60597	3.66043	0.224634
5.4	0.910075	6.09743	36.3856	14.0239	1.1359
5.4	1.46481	32.4253	17.9543	13.037	0.477245
5.6	0.499153	4.00966	30.62	6.22232	0.957264
5.6	2.90139	11.007	33.3353	21.5208	3.17638
5.6	0.969801	2.85715	17.8723	4.28815	1.19114
5.6	0.82322	1.90219	2.10382	3.03986	0.34571
5.75	0.977273	0.927377	4.6248	1.1293	1.68502
5.75	0.76311	3.73498	15.8909	6.69934	0.51531
5.75	0.646651	3.10043	8.40447	8.47229	0.370067
5.8	1.01716	5.91013	21.3751	16.4336	0.786269
5.8	0.872124	7.72193	12.6931	6.74524	0.938815
5.8	1.1833	6.17811	16.2342	5.48824	0.892023
5.8	0.82524	2.64895	3.76157	3.50234	1.87054
5.8	0.916725	1.96733	6.37451	2.4076	0.244573
6	1.19125	4.67999	10.2961	0	1.52988
6	0.861022	3.47255	17.5079	4.98886	1.61388
6	0.754078	7.99993	14.3728	7.77405	1.04904
6	0.521606	2.24518	2.93127	1.20712	0.387158
Data for Supplementary Figure 4g
Well-watered			Drought			Stats for Supplementary Figure 4g
TaWD40-4B.1C	TaWD40-4B.1T		TaWD40-4B.1C	TaWD40-4B.1T			W-WD40-C	W-WD40-T	D-WD40-C	D-WD40-T
0.409522	0.598949		0.498665	1.01697		Mean	1	1.03045	0.924206	0.960335
0.520452	0.590449		0.580736	0.720207		SD	0.401952	0.532481	0.351202	0.40907
0.75781	0.398015		0.767215	0.625987		n	24	24	24	24
0.630104	0.49956		0.750347	0.930043		CI (95.0%)	0.16973	0.224847	0.1483	0.172735
1.46571	0.723948		0.986705	0.907022
1.25619	1.27074		0.96415	0.977441
0.779918	1.02349		0.720235	0.618208		Repeated measures ANOVA
0.803626	0.991527		0.58823	0.638365		Among the samples
1.03286	1.52821		0.753751	1.46618		Source	SS	df	MS	F	P-value	F crit
1.34274	1.02086		0.630068	0.519674		Among group	0.154521	3	0.051507	0.280012	0.839699	2.70359
0.828405	0.656612		0.694447	0.936362		Error	16.923	92	0.183946
0.328132	0.244383		0.639482	0.281722
0.756876	0.734808		0.377797	0.923198		Total	17.0775	95
0.987565	1.34646		0.965121	1.29082
1.34662	0.597234		1.02762	0.694463
0.973574	0.830398		0.990278	0.63641
2.03762	1.2833		1.77706	1.36518
0.976192	2.44251		1.15513	1.63532
1.67771	2.22337		1.38451	2.02343
1.0762	0.950293		1.28203	1.392
1.18005	1.57298		1.01605	1.29491
1.06814	0.823906		0.80546	0.755295
0.577326	1.2641		1.67504	0.817431
1.18666	1.11467		1.15082	0.581419
Data for Supplementary Figure 4h
Well-watered			Drought			Stats for Supplementary Figure 4h
TaWD40-4B.1C	TaWD40-4B.1T		TaWD40-4B.1C	TaWD40-4B.1T			W-WD40-C	W-WD40-T	D-WD40-C	D-WD40-T
0.682001	1.26384		3.0638	5.51434		Mean	1	0.947469	5.1796	5.63854
1.65845	0.805869		7.91516	7.71214		SD	0.353646	0.490237	2.26616	3.81865
0.677713	0.699418		8.25268	10.2545		n	24	24	24	24
0.691248	0.749665		4.32531	5.41791		CI (95.0%)	0.149331	0.207009	0.956917	1.61248
0.916734	0.765714		5.63289	7.30019
1.06862	1.53643		11.0517	17.2505
1.48483	1.37041		4.11065	0		Repeated measures ANOVA
0.322681	0.932942		3.55991	6.27951		Among the samples
0.574794	0.527758		5.26584	3.448		Source	SS	df	MS	F	P-value	F crit
1.15308	2.33555		2.78973	7.57166		Among group	474.694	3	158.231	31.5154	4.19042e-14	2.70359
1.32949	0.530866		5.38797	3.33723		Error	461.909	92	5.02075
0.7894	0.510475		4.46255	3.61205		Total	936.603	95
1.39392	0.566652		5.58913	3.23208
1.32265	0.961775		1.2266	7.37665
1.17753	0.990266		4.39804	4.37727
1.13098	1.19604		6.68426	4.27328
0.93891	0.74543		7.25019	8.63297
0.711895	1.43812		4.39816	5.57866
0.887365	1.87506		2.35058	11.4331
0.760054	0.196512		3.55705	6.37197
1.41533	0.892528		4.91481	1.69776
0.586109	0.494628		4.68883	0.973094
0.832913	0.750462		9.16791	2.32675
1.4933	0.602865		4.26659	1.35354
Data for Supplementary Figure 4i
Well-watered			Drought			Stats for Supplementary Figure 4i
TaWD40-4B.1C	TaWD40-4B.1T		TaWD40-4B.1C	TaWD40-4B.1T			W-WD40-C	W-WD40-T	D-WD40-C	D-WD40-T
0.418422	1.258		5.92592	11.157		Mean	1	1.04628	6.93648	7.39196
0.762274	1.22848		10.1296	7.73402		SD	0.369205	0.3925	3.95362	5.18774
1.19656	0.838717		11.7029	11.4047		n	24	24	24	24
1.25517	0.652941		8.07201	6.62881		CI (95.0%)	0.155902	0.165738	1.66947	2.19059
1.32557	1.4667		4.84102	6.12251
1.6846	1.03269		14.7934	22.4095
0.721412	1.32346		4.83584	0		Repeated measures ANOVA
0.603968	1.89737		4.45854	2.06871		Among the samples
0.474936	1.1573		11.1399	5.39706		Source	SS	df	MS	F	P-value	F crit
0.796346	1.47505		2.30569	11.4326		Among group	907.624	3	302.541	28.2524	4.87066e-13	2.70359
1.17612	0.665074		6.89253	6.58549		Error	985.185	92	10.7085
1.78918	0.715429		6.45355	5.29195		Total	1892.81	95
1.01705	0.549689		6.3284	6.9082
1.12289	1.29145		1.26808	10.475
0.740256	0.793609		4.95922	4.91167
0.703556	1.12383		11.5619	6.90223
1.06758	1.10392		7.20108	10.3191
1.10466	1.78738		6.06265	6.54258
0.821922	1.29761		2.87865	18.1975
0.90381	0.600156		0	7.82422
1.6087	0.879129		8.02557	2.67242
0.677699	0.511879		5.26847	1.2324
0.735644	0.471542		15.8317	3.99505
1.29167	0.989379		5.53889	1.1943
Data for Supplementary Figure 4j
Well-watered			Drought			Stats for Supplementary Figure 4j
TaWD40-4B.1C	TaWD40-4B.1T		TaWD40-4B.1C	TaWD40-4B.1T			W-WD40-C	W-WD40-T	D-WD40-C	D-WD40-T
0.541929	0.777689		0.861811	1.47708		Mean	0.879973	0.951349	1.0237	1.12586
0.4461	0.65472		0.730038	0.790742		SD	0.482305	0.522288	0.372535	0.512799
0.278022	0.258357		0.993995	0.772539		n	24	24	24	24
0.451354	0.743069		0.46398	0.888114		CI (95.0%)	0.20366	0.220543	0.157308	0.216536
0.402843	0.423588		0.457459	0.609896
0.587894	0.677894		0.961444	1.52054
0.24704	0.469697		0.764635	1.19147		Repeated measures ANOVA
0.782467	0.739573		1.27523	0.870024		Among the samples
0.528763	0.846174		0.877836	0		Source	SS	df	MS	F	P-value	F crit
1.0101	0.457177		1.12644	1.01674		Among group	0.794	3	0.264667	1.16703	0.326692	2.70359
1.7351	0.493938		0.684972	1.97431		Error	20.8644	92	0.226787
2.24299	0.902159		0.901803	1.24268		Total	21.6584	95
1.32056	0.764601		1.26413	0.885003
1.20669	1.06223		2.0333	1.25339
1.0657	0.760934		0.549164	0.903841
0.889883	0.653572		0.699687	0.899277
1.31549	1.23576		1.23501	1.67487
1.05844	2.64154		0.944153	1.18676
0.526484	1.14222		0.984812	2.59491
0.971842	1.39041		1.4868	1.32713
0.772611	1.13736		1.2469	0.786398
1.0095	1.23375		1.05902	0.603484
0.457561	1.60757		1.45339	1.18981
1.26998	1.75837		1.51272	1.36153

[truncated: 7 more sheets: Supplementary Figure 7, Supplementary Fig 10b, Supplementary Figure 11, Supplementary Figure 12, Supplementary Figure 13, Supplementary Figure 14, Supplementary Figure 16]
